# Supplementary material for: Cultural Transmission on the Taskscape: Exploring the Effects of Taskscape Visibility on Cultural Diversity
Source: PLoS One. 2016 Sep 1;11(9):e0161766. doi: 10.1371/journal.pone.0161766 (PMC5008735; doi:10.1371/journal.pone.0161766)
Supplement: S1 File — This.nlogo file runs in NetLogo versions 5.2 and 5.3. NetLogo is freely available from the World Wide Web. In addition to the fully commented source code, this file also contains a full description of the agent-based model as well as directions for replicating the results of our study. (ZIP) [file pone.0161766.s001.zip]

Archive with 3 entries (2 files):
- premo_tostevin_2016.nlogo
- __MACOSX/
- __MACOSX/._premo_tostevin_2016.nlogo
