# Supplementary material for: Cultural Transmission on the Taskscape: Exploring the Effects of Taskscape Visibility on Cultural Diversity
Source: PLoS One. 2016 Sep 1;11(9):e0161766. doi: 10.1371/journal.pone.0161766 (PMC5008735; doi:10.1371/journal.pone.0161766)
Supplement: S1 File — This.nlogo file runs in NetLogo versions 5.2 and 5.3. NetLogo is freely available from the World Wide Web. In addition to the fully commented source code, this file also contains a full description of the agent-based model as well as directions for replicating the results of our study. (ZIP) [file pone.0161766.s001.zip › premo_tostevin_2016.nlogo]

globals
[
;;regenRate            ;;the number of ticks required before food will reappear in a patch that a forager cleared out
;;r_e                  ;;effective foraging radius (see (Kelly 1995) "The Foraging Spectrum")
;;r_i                  ;;interaction radius
;;d                    ;;density of randomly distributed food resources on the landscape
;;N                    ;;number of foraging groups in the environment
;;µ                    ;;innovation/copy error rate
;;duration             ;;this is the length of each simulation run when using "premo_tostevin_2016_exp" from BehaviorSpace.
tempPatch              ;;this is just a placemarker for the patch that serves as the logistical destination for a forager
numResMoves            ;;a sum of the residential moves by all foragers
nextNovelVariantA      ;;for use in the infinite-variants model of copy error
nextNovelVariantB      ;;for use in the infinite-variants model of copy error
numObliqueCTA          ;;number of times A is transmitted obliquely (i.e., between groups)
numObliqueCTB          ;;number of times B is transmitted obliquely (i.e., between groups)
numCopyErrorsA         ;;number of times trait A experiences a copy error during cultural transmission
numCopyErrorsB         ;;number of times trait B experiences a copy error during cultural transmission
listOfNovelTraitsA
listOfNovelTraitsB
tF_traitA
tF_traitB
H_traitA
H_traitB
ShannonsIndex_traitA
ShannonsIndex_traitB
stop-flag              ;;for use with behaviorSpace experiment. This "flag" is set to 1 when the simulation should stop.

;;teacher history
minTeachertF
maxTeachertF
medianTeachertF
meanTeachertF
sdTeachertF
minTeacherH
maxTeacherH
medianTeacherH
meanTeacherH
sdTeacherH
minTeacherSI
maxTeacherSI
medianTeacherSI
meanTeacherSI
sdTeacherSI
minTeacherRichness
maxTeacherRichness
medianTeacherRichness
meanTeacherRichness
sdTeacherRichness
meanMaxTimesTaught
sdMaxTimesTaught
meanMeanTimesTaught 
sdMeanTimesTaught
meanMedianTimesTaught
sdMedianTimesTaught 
meanSdTimesTaught 
sdSdTimesTaught 
meanMinTimesTaught
sdMinTimesTaught
meanCVTimesTaught
sdCVTimesTaught

;;trait A teacher history
minTeachertF_traitA
maxTeachertF_traitA
medianTeachertF_traitA
meanTeachertF_traitA
sdTeachertF_traitA
minTeacherH_traitA
maxTeacherH_traitA
medianTeacherH_traitA
meanTeacherH_traitA
sdTeacherH_traitA
minTeacherSI_traitA
maxTeacherSI_traitA
medianTeacherSI_traitA
meanTeacherSI_traitA
sdTeacherSI_traitA
minTeacherRichness_traitA
maxTeacherRichness_traitA
medianTeacherRichness_traitA
meanTeacherRichness_traitA
sdTeacherRichness_traitA
meanMaxTimesTaught_traitA
sdMaxTimesTaught_traitA
meanMeanTimesTaught_traitA 
sdMeanTimesTaught_traitA 
meanMedianTimesTaught_traitA
sdMedianTimesTaught_traitA
meanSdTimesTaught_traitA 
sdSdTimesTaught_traitA 
meanMinTimesTaught_traitA
sdMinTimesTaught_traitA
meanCVTimesTaught_traitA
sdCVTimesTaught_traitA

;;trait B teacher history
minTeachertF_traitB
maxTeachertF_traitB
medianTeachertF_traitB
meanTeachertF_traitB
sdTeachertF_traitB
minTeacherH_traitB
maxTeacherH_traitB
medianTeacherH_traitB
meanTeacherH_traitB
sdTeacherH_traitB
minTeacherSI_traitB
maxTeacherSI_traitB
medianTeacherSI_traitB
meanTeacherSI_traitB
sdTeacherSI_traitB
minTeacherRichness_traitB
maxTeacherRichness_traitB
medianTeacherRichness_traitB
meanTeacherRichness_traitB
sdTeacherRichness_traitB
meanMaxTimesTaught_traitB
sdMaxTimesTaught_traitB
meanMeanTimesTaught_traitB 
sdMeanTimesTaught_traitB
meanMedianTimesTaught_traitB
sdMedianTimesTaught_traitB 
meanSdTimesTaught_traitB 
sdSdTimesTaught_traitB
meanMinTimesTaught_traitB
sdMinTimesTaught_traitB
meanCVTimesTaught_traitB
sdCVTimesTaught_traitB


sumVkA
meanVkA
sumVkB
meanVkB

]


turtles-own
[
foragingArea      ;;an agentset of the patches that fall within a radius of r_e of the forager
newTraitA
oldTraitA
newTraitB
oldTraitB
potentialTeachers  ;;agentset of potential teachers (not including oneself) for each time step.  this list is cleared after each time step.
resresTeachers  ;;between 2 residential camps
loglogTeachers  ;;between two logistical camps
reslogTeachers  ;;ego is in residential camp and teacher is in logistical camp
logresTeachers  ;;ego is in logistical camp and teacher is in residential camp

teacherHistory     ;;list of the number of times that each other forager served as a teacher during the course of the simulation; this is used to calculate how "evenly" the interactions were ditributed over all foragers
teachertF          ;;measure of diversity for use in understanding interactions with other forager
teacherH           ;;measure of diversity for use in understanding interactions with other forager
teacherSI          ;;measure of diversity for use in understanding interactions with other forager
teacherRichness
maxTimesTaught
meanTimesTaught
sdTimesTaught
minTimesTaught
medianTimesTaught
CVTimesTaught
timesTaughtThisTickA
timesTaughtThisTickB


teacherHistory_traitA     ;;list of the number of times that each other forager served as a teacher when transmitting trait A during the course of the simulation; this is used to calculate how "evenly" the interactions were ditributed over all foragers
teachertF_traitA          ;;measure of diversity for use in understanding interactions with other forager
teacherH_traitA           ;;measure of diversity for use in understanding interactions with other forager
teacherSI_traitA          ;;measure of diversity for use in understanding interactions with other forager
teacherRichness_traitA
maxTimesTaught_traitA
meanTimesTaught_traitA
sdTimesTaught_traitA
minTimesTaught_traitA
medianTimesTaught_traitA
CVTimesTaught_traitA

teacherHistory_traitB     ;;list of the number of times that each other forager served as a teacher when trasmitting trait B during the course of the simulation; this is used to calculate how "evenly" the interactions were ditributed over all foragers
teachertF_traitB          ;;measure of diversity for use in understanding interactions with other forager
teacherH_traitB           ;;measure of diversity for use in understanding interactions with other forager
teacherSI_traitB          ;;measure of diversity for use in understanding interactions with other forager
teacherRichness_traitB
maxTimesTaught_traitB
meanTimesTaught_traitB
sdTimesTaught_traitB
minTimesTaught_traitB
medianTimesTaught_traitB
CVTimesTaught_traitB
]


patches-own
[
logisticCamp          ;; this agentset is changed from nobody to a forager if the patch was the destination of a logistical foray during that time step.  It is changed back to a "0" after that time step.
regenDate             ;; the "date" (in ticks) that food will be present in a patch again after being consumed
]


to setup
clear-all

;;Custom run-time errors: 
;;the simulation will not run if regenRate is less the the number of patches that contain resources in the effective foraging radius.   
if regenRate < round(pi * r_e ^ 2 * d) + (r_e * 5)      ;;Note that "+ (r_e * 5)" is included in the calculation to further decrease the chance of setting regenRate too low.
[
 error "regenRate is set too low for the given r_e and d values: each forager may never make a residential move." 
]

random-seed seed   ;;set random number seed

;;set all of these variables (or lists) to 0 (or to empty) at the start of the simulation
set stop-flag 0
set numResMoves 0  
set listOfNovelTraitsA (list)
set listOfNovelTraitsB (list)
set numObliqueCTA 0
set numObliqueCTB 0
set numCopyErrorsA 0
set numCopyErrorsB 0

set minTeachertF 0
set maxTeachertF 0
set medianTeachertF 0
set meanTeachertF 0
set sdTeachertF 0
set minTeacherH 0
set maxTeacherH 0
set medianTeacherH 0
set meanTeacherH 0
set sdTeacherH 0
set minTeacherSI 0
set maxTeacherSI 0
set medianTeacherSI 0
set meanTeacherSI 0
set sdTeacherSI 0
set minTeacherRichness 0
set maxTeacherRichness 0
set medianTeacherRichness 0
set meanTeacherRichness 0
set sdTeacherRichness 0
set meanMaxTimesTaught 0
set sdMaxTimesTaught 0
set meanMeanTimesTaught 0
set sdMeanTimesTaught 0
set meanMedianTimesTaught 0
set sdMedianTimesTaught 0
set meanSdTimesTaught 0
set sdSdTimesTaught 0
set meanCVTimesTaught 0
set sdCVTimesTaught 0

;;traitA
set minTeachertF_traitA 0
set maxTeachertF_traitA 0
set medianTeachertF_traitA 0
set meanTeachertF_traitA 0
set sdTeachertF_traitA 0
set minTeacherH_traitA 0
set maxTeacherH_traitA 0
set medianTeacherH_traitA 0
set meanTeacherH_traitA 0
set sdTeacherH_traitA 0
set minTeacherSI_traitA 0
set maxTeacherSI_traitA 0
set medianTeacherSI_traitA 0
set meanTeacherSI_traitA 0
set sdTeacherSI_traitA 0
set minTeacherRichness_traitA 0
set maxTeacherRichness_traitA 0
set medianTeacherRichness_traitA 0
set meanTeacherRichness_traitA 0
set sdTeacherRichness_traitA 0
set meanMaxTimesTaught_traitA 0
set sdMaxTimesTaught_traitA 0
set meanMeanTimesTaught_traitA 0
set sdMeanTimesTaught_traitA 0
set meanMedianTimesTaught_traitA 0
set sdMedianTimesTaught_traitA 0
set meanSdTimesTaught_traitA 0
set sdSdTimesTaught_traitA 0
set meanCVTimesTaught_traitA 0
set sdCVTimesTaught_traitA 0
;;traitB
set minTeachertF_traitB 0
set maxTeachertF_traitB 0
set medianTeachertF_traitB 0
set meanTeachertF_traitB 0
set sdTeachertF_traitB 0
set minTeacherH_traitB 0
set maxTeacherH_traitB 0
set medianTeacherH_traitB 0
set meanTeacherH_traitB 0
set sdTeacherH_traitB 0
set minTeacherSI_traitB 0
set maxTeacherSI_traitB 0
set medianTeacherSI_traitB 0
set meanTeacherSI_traitB 0
set sdTeacherSI_traitB 0
set minTeacherRichness_traitB 0
set maxTeacherRichness_traitB 0
set medianTeacherRichness_traitB 0
set meanTeacherRichness_traitB 0
set sdTeacherRichness_traitB 0
set meanMaxTimesTaught_traitB 0
set sdMaxTimesTaught_traitB 0
set meanMeanTimesTaught_traitB 0
set sdMeanTimesTaught_traitB 0
set meanMedianTimesTaught_traitB 0
set sdMedianTimesTaught_traitB 0
set meanSdTimesTaught_traitB 0
set sdSdTimesTaught_traitB 0
set meanCVTimesTaught_traitB 0
set sdCVTimesTaught_traitB 0


ask patches   ;;reset all of the patches' state variables
[
 set logisticCamp nobody 
 set regenDate 0
]

ask n-of round(d * (max-pycor + 1) * (max-pxcor + 1)) patches   ;;randomly seed the landscape with food resources
[set pcolor green]   ;;the color green represents food resources

;;;;;the model starts off with N randomly chosen patches with regenDate 1,2,3,4,5...regenRate.
let regenDates regenRate
let numberOfEach 0

ifelse (regenRate * N) <= round(d * (max-pycor + 1) * (max-pxcor + 1))
 [set numberOfEach N]
 [set numberOfEach round(round(d * (max-pycor + 1) * (max-pxcor + 1)) /  (regenRate * N)) - 1]

if numberOfEach < 1
[
 error "There are not enough resource patches to initialize the model with N * regenRate values, even if they are scaled. Reset N or d or regenRate." 
]

while [regenDates > 0]
[
  ask n-of numberOfEach patches with [regenDate = 0 and pcolor = green]
  [
  set regenDate regenDates
  set pcolor white 
  ]
  set regenDates regenDates - 1
]


crt N  ;;create N foragers
[
move-to patch-at random-xcor random-ycor  ;;place each forager on a randomly chosen patch (note that is it possible that they may be placed on the same patch)
set color red
set size 10
set foragingArea patches in-radius r_e  ;;set the initial foragingArea according to r_e
set newTraitA who ;;this ensures that all foragers start out with a unique variant of trait A
set newTraitB who ;;this ensures that all foragers start out with a unique variant of trait B
set potentialTeachers nobody
set resresTeachers nobody
set loglogTeachers nobody
set reslogTeachers nobody
set logresTeachers nobody
set color newTraitA  ;;this is just for viewing on the interface

set teacherHistory n-values N [0]  ;;create a teacherHistory list for each agent
set teacherHistory replace-item who teacherHistory -99  ;;this -99 will be removed before calculating the diversity measures
;;show teacherHistory  ;;for testing
;;set all of these agent variables to 0 to start
set teachertF 0
set teacherH 0
set teacherRichness 0
set maxTimesTaught 0
set minTimesTaught 0
set medianTimesTaught 0
set CVTimesTaught 0
set timesTaughtThisTickA 0
set timesTaughtThisTickB 0
 
set teacherHistory_traitA n-values N [0]  ;;create a teacherHistory_traitA list for each agent
set teacherHistory_traitA replace-item who teacherHistory -99  ;;this -99 will be removed before calculating the diversity measures
;;show teacherHistory_traitA  ;;for testing
;;set all of these agent variables to 0 to start
set teachertF_traitA 0
set teacherH_traitA 0
set teacherRichness_traitA 0
set maxTimesTaught_traitA 0
set minTimesTaught_traitA 0
set medianTimesTaught_traitA 0
set CVTimesTaught_traitA 0

set teacherHistory_traitB n-values N [0]  ;;create a teacherHistory_traitB list for each agent
set teacherHistory_traitB replace-item who teacherHistory -99  ;;this -99 will be removed before calculating the diversity measures
;;show teacherHistory_traitB  ;;for testing
;;set all of these agent variables to 0 to start
set teachertF_traitB 0
set teacherH_traitB 0
set teacherRichness_traitB 0
set maxTimesTaught_traitB 0
set minTimesTaught_traitB 0
set medianTimesTaught_traitB 0 
set CVTimesTaught_traitB 0 
 
]  ;;ends crt N [

set nextNovelVariantA N + 1
set nextNovelVariantB N + 1

reset-ticks  

end


to go 

;;increment "ticks" by 1 to signify the passage of a discrete time step.  
tick 
 
;;"erase" lists of novel traits 
set listOfNovelTraitsA (list) 
set listOfNovelTraitsB (list)  
 
;;this represents a new generation without having to create a new set of foragers
ask turtles
[
 set oldTraitA newTraitA
 set oldTraitB newTraitB
 set timesTaughtThisTickA 1
 set timesTaughtThisTickB 1
] 
 
 ;;foragers move logistically OR residentially once per tick (see the "forage" method below for details)
ask turtles [ forage ]

;;foragers determine who they might be able to learn from given their interaction radius (r_i)
ask turtles [ buildPotentialTeachersList ] 

;;foragers adopt newTrait through social learning within their interaction radius
ask turtles [ culturalTransmission ]

;;introduces copy error to the transmission of cultural variants.
ask turtles [ copyError ]

;;"erase" agentsets of the different kinds of potential teachers so that they are empty and ready for use in the next time step
ask turtles 
[
  set potentialTeachers nobody
  set resresTeachers nobody
  set loglogTeachers nobody
  set reslogTeachers nobody
  set logresTeachers nobody
  ]

;;"erase" logisticCamps  
ask patches [ set logisticCamp nobody ] 

;;regeneration of food resources in patches
ask patches with [pcolor = white]  ;;these are patches that had food which was consumed in the past and can regenerate in the future
[
 if regenDate = ticks  ;;is it the patch's time to regenerate food?
 [
  ;;show regenDate  ;;for testing
  set pcolor green  ;;if so, coloring the patch green means there is food available again
  set regenDate 0   ;;reset the regenDate to 0
  ;;show regenDate  ;;for testing
 ] 
]

set sumVkA sumVkA + variance [timesTaughtThisTickA] of turtles
set meanVkA (sumVkA / ticks)

set sumVkB sumVkB + variance [timesTaughtThisTickB] of turtles
set meanVkB (sumVkB / ticks)


if ticks = duration    ;;this is the duration of the simulation run
[
;;;;;calculate the list of novel newTraits in the population of foragers
calculateListsOfNovelTraits

;;;;;calculate tF for trait A and B; calculate H for trait A and B; calculate Shannon's Index for trait A and B
calculateDiversity_traitA
calculateDiversity_traitB

ask turtles [calculateTeacherDiversity]  ;;this needs to be UNcommented for behaviorspace
recordTeacherDiversity   ;;this needs to be UNcommented for behaviorspace

set stop-flag 1   ;;this corresponds to the stop condition in behaviorspace
;;stop   ;;this should remain commented out when running "premo_tostevin_2016_exp" in behaviorSpace, you can uncomment it when just running the simulation from interface if you would like the run to stop automatically.
]


;;plotting

;;;;;;;the 3 designated lines of this short block of code should be left uncommented if you want to watch the graphs on the interface as the simulation runs.  BUT NOTE this will SLOW things down considerably.  When running experiments from behaviorSpace, one will probably want to comment out these 3 lines.
;;;;;;;;calculate the list of novel newTraits in the population of foragers
calculateListsOfNovelTraits   ;;uncomment to watch graphs on interface OR comment out to make the simulation run faster without graphs updating every tick
;;;;;;;;calculate tF for trait A and B; calculate H for trait A and B; calculate Shannon's Index for trait A and B
calculateDiversity_traitA     ;;uncomment to watch graphs on interface OR comment out to make the simulation run faster without graphs updating every tick
calculateDiversity_traitB     ;;uncomment to watch graphs on interface OR comment out to make the simulation run faster without graphs updating every tick
;;;;;;;;;;;;;;;;;;;;;;;;;;;;;;;;;;;;;;;;

set-current-plot "Richness"
set-current-plot-pen "traitA"
plot length listOfNovelTraitsA
set-current-plot-pen "traitB"
plot length listOfNovelTraitsB


set-current-plot "Diversity"
set-current-plot-pen "traitA"
plot tF_traitA
set-current-plot-pen "traitB"
plot tF_traitB


set-current-plot "Shannon's Index"
set-current-plot-pen "traitA"
plot ShannonsIndex_traitA
set-current-plot-pen "traitB"
plot ShannonsIndex_traitB


set-current-plot "Heterogeneity"
set-current-plot-pen "traitA"
plot H_traitA
set-current-plot-pen "traitB"
plot H_traitB

end


to forage   ;;turtle method that includes logistical and residential mobility as well as the ability to see the other forager's residential camp from ego's logistical camp

let whoOfForager who            ;;local variable, remember which forager is doing the foraging here
;;show whoOfForager             ;;for testing
let residentialCamp patch-here  ;;local variable, and remember its residentialCamp patch
;;show residentialCamp          ;;for testing

ifelse any? foragingArea with [pcolor = green]   ;;if there is food in the foragingArea, then procure resources from one of the cells
[
 set tempPatch one-of foragingArea with [pcolor = green]   ;;choose one cell at random from those in foragingArea that still have food
 ask tempPatch
 [
 set pcolor white               ;;change the color from green to white, designating that its resources have been depleted
 set logisticCamp myself             ;;the tempPatch becomes this groups logistic camp for the rest of this time step
 ;;show logisticCamp     ;;for testing
 set regenDate (ticks + regenRate)  ;;set the "date" when the food will reappear in the patch
 ;;show regenDate        ;;for testing
 ]
];;ends "if" part of ifelse

[;;else, there is no more food in the foragingArea, then the forager needs to move to a new residential camp
  ;;move the residential base camp to a new location
  ;;show who         ;;for testing
  ;;show heading     ;;for testing
  set heading heading + ((random-float 90) - 45)  ;; the random walk of residential mobility is correlated in that the new heading can differ from the previous heading by a value between -45 and 45.  NOTE: there was a typo in the published paper.  The random walk is correlated within +-45 dregees not +-90 degrees, as stated in the paper.
  ;;show heading     ;;for testing
  move-to patch-at-heading-and-distance heading ((2 * r_e) + 1)  ;;move a distance of 2r_e + 1 to be sure that the new residential camp is outside of the now bare foraging area
  set numResMoves (numResMoves + 1)  ;;increment number of residential moves.  Note that this is a global variable, so to get the number of residential moves per forager divide this value by 2
  ;;show numResMoves                 ;;for testing
  set foragingArea patches in-radius r_e  ;;set the new foragingArea for the forager
] 
end


to buildPotentialTeachersList
 let potentialTeachersList (list)  ;;local variable
 let resresTeachersList (list)
 let loglogTeachersList (list)
 let reslogTeachersList (list)
 let logresTeachersList (list)
 let residentialCamp patch-here    ;;local variable
  
 ;;include other foragers that have a residential base camp within the interaction radius of ego's residential camp
 set potentialTeachersList lput other turtles in-radius r_i potentialTeachersList  ;;note that this should not include ego 
 set resresTeachersList lput other turtles in-radius r_i resresTeachersList 
 ;;show resresTeachersList ;;for testing
 set resresTeachersList remove self resresTeachersList ;;just as a safety
 set resresTeachers turtle-set resresTeachersList
 ;;show potentialTeachersList   ;;for testing
 ;;show resresTeachers  ;;for testing
 ;;show first potentialTeachersList  ;;for testing
 
 ;;we still need to add three more cases to the agentset of potentialTeachers
 
 ;;include other foragers whose logistic camps were within r_i of ego's residential camp; this should not include ego's logistical camp!
 if any? patches with [logisticCamp != nobody] in-radius r_i 
 [
   set potentialTeachersList lput [logisticCamp] of patches with [logisticCamp != nobody] in-radius r_i potentialTeachersList
   set potentialTeachersList remove self last potentialTeachersList  ;;remove ego 
   set reslogTeachersList lput [logisticCamp] of patches with [logisticCamp != nobody] in-radius r_i reslogTeachersList  ;;???do i need to remove ego from this list if it is there
   ;show first reslogTeachersList ;;for testing
   set reslogTeachersList remove self first reslogTeachersList  ;;remove ego from the list at this point
   ;show reslogTeachersList ;;for testing
   set reslogTeachers turtle-set reslogTeachersList
 ]
 ;;show potentialTeachersList   ;;for testing
 ;;show reslogTeachers   ;;for testing

 
 if any? patches with [logisticCamp = self]  ;;if ego was on a logistic foraging trip this time step
 [
  move-to one-of patches with [logisticCamp = self]  ;;move to the logistic camp site temporarily, note that there is only one even though i use "one-of"
  
  ;;include other foragers whose logistic camps were within r_i of ego's logistic camp
  if any? other patches with [logisticCamp != nobody] in-radius r_i ;;if any other foragers had their logistic camp with r_i of ego's logistic camp
  [
  set potentialTeachersList lput [logisticCamp] of other patches with [logisticCamp != nobody] in-radius r_i potentialTeachersList  ;;this should not include ego's patch
  set potentialTeachersList remove self last potentialTeachersList  ;;remove ego ;just a safety in this case
  set loglogTeachersList lput [logisticCamp] of other patches with [logisticCamp != nobody] in-radius r_i loglogTeachersList  ;;this should not include ego's patch
  set loglogTeachersList remove self first loglogTeachersList ;;just as a safety
  set loglogTeachers turtle-set loglogTeachersList
  ]
  ;;show potentialTeachersList   ;;for testing
  ;;show loglogTeachers   ;;for testing

  ;;while still at the logistic camp, include foragers whose residential camps were in r_i of ego's logistic camp 
  if any? other turtles in-radius r_i
  [
  set potentialTeachersList lput other turtles in-radius r_i potentialTeachersList ;;this should not include ego
  set potentialTeachersList remove self last potentialTeachersList  ;;remove ego ;just a safety in this case
  set logresTeachersList lput other turtles in-radius r_i logresTeachersList  ;;this should not include ego
  set logresTeachersList remove self first logresTeachersList ;;just as a safety
  set logresTeachers turtle-set logresTeachersList
  ]
  ;;show potentialTeachersList   ;;for testing
  ;;show logresTeachers   ;;for testing
  
  move-to residentialCamp  ;;move back to the residential camp
  ]
 

 ;;show self  ;;for testing
 ;;show potentialTeachersList    ;;for testing
 set potentialTeachersList remove-duplicates potentialTeachersList  ;; this can be empty
 ;;show potentialTeachersList   ;;for testing
  
set potentialTeachers turtle-set potentialTeachersList 
;;show potentialTeachers   ;;for testing  

;;we will need all of these to be agentsets (even when they contain nobody) for the purposes of cultural transmission
if resresTeachers = nobody [set resresTeachers turtle-set resresTeachers]
if loglogTeachers = nobody [set loglogTeachers turtle-set loglogTeachers]
if reslogTeachers = nobody [set reslogTeachers turtle-set reslogTeachers]
if logresTeachers = nobody [set logresTeachers turtle-set logresTeachers]

end


to copyError  ;;each copy error/innovation results in the introduction of a novel variant of the trait.

   ;;traitA
    if random-float 1 < µ
    [
      set numCopyErrorsA numCopyErrorsA + 1
      set newTraitA nextNovelVariantA
      set nextNovelVariantA nextNovelVariantA + 1
    ]  
   
   ;;traitB
   if random-float 1 < µ
    [
      set numCopyErrorsB numCopyErrorsB + 1
      set newTraitB nextNovelVariantB
      set nextNovelVariantB nextNovelVariantB + 1   
    ]
   
   
   set color newTraitA
 ;;set color newTraitB  
  
  
end


to culturalTransmission 
 
 ;;show potentialTeachers ;;for testing 
  
 if any? potentialTeachers  ;;if there are no potential teachers then ego just keeps its traits
 [ 
 let teacher one-of potentialTeachers  ;;note that potentialTeachers does not include ego.  Thus, if ego has at least one other group within r_i, it cannot learn from itself.
  ;;show [who] of teacher ;; for testing
  ;;show who  ;;for testing 
   
 ifelse (member? teacher resresTeachers) or (member? teacher logresTeachers)  ;;A and B can be passed between 2 residential camps or FROM a residential camp TO a logistical camp
 [   
    ;;traitA
    set newTraitA [oldTraitA] of teacher
    ask teacher [set timesTaughtThisTickA (timesTaughtThisTickA + 1)] 
    set timesTaughtThisTickA timesTaughtThisTickA - 1   ;;this erases the record of the vertical transmission
    set teacherHistory replace-item ([who] of teacher) teacherHistory (item [who] of teacher teacherHistory + 1)
    set teacherHistory_traitA replace-item ([who] of teacher) teacherHistory_traitA (item [who] of teacher teacherHistory_traitA + 1)
    set numObliqueCTA numObliqueCTA + 1
  
  ;;traitB
    set newTraitB [oldTraitB] of teacher
    ask teacher [set timesTaughtThisTickB (timesTaughtThisTickB + 1)] 
    set timesTaughtThisTickB timesTaughtThisTickB - 1   ;;this erases the record of the vertical transmission
    set teacherHistory replace-item ([who] of teacher) teacherHistory (item [who] of teacher teacherHistory + 1)
    set teacherHistory_traitB replace-item ([who] of teacher) teacherHistory_traitB (item [who] of teacher teacherHistory_traitB + 1)
    set numObliqueCTB numObliqueCTB + 1
  
 ] ;;ends ifelse member? teacher resresTeachers or member? teacher logresTeachers   
 
[ ;;ELSE ONLY B can be passed between 2 logistical camps or FROM a logistical camp TO a residential camp 
  
  if (member? teacher loglogTeachers) or (member? teacher reslogTeachers)
  [
  ;;traitB
    set newTraitB [oldTraitB] of teacher
    ask teacher [set timesTaughtThisTickB (timesTaughtThisTickB + 1)]
    set timesTaughtThisTickB timesTaughtThisTickB - 1   ;;this erases the record of the vertical transmission of trait B
    set teacherHistory replace-item ([who] of teacher) teacherHistory (item [who] of teacher teacherHistory + 1)
    set teacherHistory_traitB replace-item ([who] of teacher) teacherHistory_traitB (item [who] of teacher teacherHistory_traitB + 1)
    set numObliqueCTB numObliqueCTB + 1
  ]  ;;ends if member? teacher loglogTeachers or member? teacher reslogTeachers
 ]  ;;ends ifelse 
 
 
]  ;;ends if any? potentialTeachers
 
 
 set color newTraitA
 ;;set color newTraitB
 
end


to calculateListsOfNovelTraits
  
ask turtles 
[
 set listOfNovelTraitsA lput newTraitA listOfNovelTraitsA 
 ]

set listOfNovelTraitsA remove-duplicates listOfNovelTraitsA


ask turtles 
[
 set listOfNovelTraitsB lput newTraitB listOfNovelTraitsB 
 ]

set listOfNovelTraitsB remove-duplicates listOfNovelTraitsB

 
end


to calculateDiversity_traitA
  
let diversityList []

ask turtles  ;;note that this means that t_F is calculated for the entire population, not a sample of it (i.e., here n=N)
[
 set diversityList lput newTraitA diversityList 
 ]

let diversityListCopy diversityList

set diversityList remove-duplicates diversityList


let frequencyList []

foreach diversityList
[
 set frequencyList lput (((occurrences ? diversityListCopy) / N) ^ 2) frequencyList  
]

set tF_traitA (1 / sum(frequencyList)) - 1


;;calculate H
let sumOfSquares 0

foreach frequencyList
 [
 set sumOfSquares sumOfSquares + ((? / count turtles) ^ 2)
 ]

set H_traitA (1 - sumOfSquares)
;;write "H_traitA:"  ;;for testing
;;print H_traitA  ;;for testing


;;shannon's index
let summation 0

foreach frequencyList
 [
 set summation summation + ((? / count turtles) * (ln (? / count turtles)))
 ]

set ShannonsIndex_traitA (-1 * summation)
;;write "Shannons Index traitA:"   ;;for testing
;;print ShannonsIndex_traitA  ;;for testing


end


to calculateDiversity_traitB
  
let diversityList []

ask turtles  ;;note that this means that t_F is calculated for the entire population, not a sample of it (i.e., here n=N)
[
 set diversityList lput newTraitB diversityList 
 ]

let diversityListCopy diversityList

set diversityList remove-duplicates diversityList


let frequencyList []

foreach diversityList
[
 set frequencyList lput (((occurrences ? diversityListCopy) / N) ^ 2) frequencyList  
]

set tF_traitB (1 / sum(frequencyList)) - 1


;;H, heterogeneity
let sumOfSquares 0

foreach frequencyList
 [
 set sumOfSquares sumOfSquares + ((? / count turtles) ^ 2)
 ]

set H_traitB (1 - sumOfSquares)
;;write "H_traitB:"  ;;for testing
;;print H_traitB  ;;for testing


;;shannon's index
let summation 0

foreach frequencyList
 [
 set summation summation + ((? / count turtles) * (ln (? / count turtles)))
 ]

set ShannonsIndex_traitB (-1 * summation)
;;write "Shannons Index traitB:"   ;;for testing
;;print ShannonsIndex_traitB  ;;for testing


end


to calculateTeacherDiversity  ;;turtles method called by "go"

;;;;for all teachers, traitA and traitB transmissions together
 set teacherHistory remove -99 teacherHistory   ;;first remove the -99 from the list
 ;;show teacherHistory  ;;for testing 

 set meanTimesTaught mean(teacherHistory)
 ifelse (length teacherHistory) > 1
  [
  set sdTimesTaught standard-deviation(teacherHistory)
  ]
  [
  set sdTimesTaught 0 
  ]
 
 set maxTimesTaught max(teacherHistory)
 set minTimesTaught min(teacherHistory)
 set medianTimesTaught median(teacherHistory)
 ifelse meanTimesTaught > 0
 [
  set CVTimesTaught sdTimesTaught / meanTimesTaught
 ]
 [
  set CVTimesTaught 0 
 ]
 
 set teacherHistory remove 0 teacherHistory     ;;then remove 0s from the list
 ;;show teacherHistory  ;;for testing   
  
  
 ;;calculate H, tF, and Shannon's Index 
 let sumOfSquares 0
 let sumOfInteractions sum(teacherHistory)
 let summation 0
 
 ifelse sumOfInteractions = 0  ;;this could happen, although it is very very unlikely
 [
 set teacherH 0
 ;;write "teacherH:"   ;;for testing
 ;;print teacherH  ;;for testing

 set teachertF 0
 ;;write "teachertF:"   ;;for testing
 ;;print teachertF  ;;for testing 
 
 set teacherSI 0
 ;;write "Shannon's Index:"   ;;for testing
 ;;print teacherSI  ;;for testing
 ]
 [
 
 ;;t_F and H
 foreach teacherHistory
  [
  set sumOfSquares sumOfSquares + ((? / sumOfInteractions) ^ 2)
  ]

 set teacherH (1 - sumOfSquares)
 ;;write "teacherH:"   ;;for testing
 ;;print teacherH  ;;for testing

 set teachertF ((1 / sumOfSquares) - 1)
 ;;write "teachertF:"   ;;for testing
 ;;print teachertF  ;;for testing
 
 ;;shannon's index
 set summation 0
 foreach teacherHistory
  [
  set summation (summation + ((? / sumOfInteractions) * (ln (? / sumOfInteractions))))
  ]

 set teacherSI (-1 * summation)
 ;;write "Shannon's Index:"   ;;for testing
 ;;print teacherSI  ;;for testing

 ]
 
 ;;calculate "richness" (the total number of foragers that served as a teacher at least once for ego over the course of the simulation)
 ;;this must come after removing the 0s from the list
 set teacherRichness length teacherHistory
 ;;write "Teacher Richness:"   ;;for testing
 ;;print teacherRichness  ;;for testing
 
 
 
 
 
 
;;;;for traitA teachers only
 set teacherHistory_traitA remove -99 teacherHistory_traitA   ;;first remove the -99 from the list
 ;;show teacherHistory_traitA  ;;for testing 

 set meanTimesTaught_traitA mean(teacherHistory_traitA)
  ifelse (length teacherHistory_traitA) > 1
  [
  set sdTimesTaught_traitA standard-deviation(teacherHistory_traitA)
  ]
  [
  set sdTimesTaught_traitA 0 
  ]
 set maxTimesTaught_traitA max(teacherHistory_traitA)
 set minTimesTaught_traitA min(teacherHistory_traitA)
 set medianTimesTaught_traitA median(teacherHistory_traitA)
 ifelse meanTimesTaught_traitA > 0
 [
  set CVTimesTaught_traitA sdTimesTaught_traitA / meanTimesTaught_traitA
 ]
 [
  set CVTimesTaught_traitA 0 
 ]
 
 set teacherHistory_traitA remove 0 teacherHistory_traitA     ;;then remove 0s from the list
 ;;show teacherHistory_traitA  ;;for testing   
  
  
 ;;calculate H, tF, and Shannon's Index 
 set sumOfSquares 0
 set sumOfInteractions sum(teacherHistory_traitA)
 
 ifelse sumOfInteractions = 0  ;;this could happen, although it is very very unlikely
 [
 set teacherH_traitA 0
 ;;write "teacherH_traitA:"   ;;for testing
 ;;print teacherH_traitA  ;;for testing

 set teachertF_traitA 0
 ;;write "teachertF_traitA:"   ;;for testing
 ;;print teachertF_traitA  ;;for testing 
 
 set teacherSI_traitA 0
 ;;write "Shannon's Index_traitA:"   ;;for testing
 ;;print teacherSI_traitA  ;;for testing
 ]
 [
 
 ;;t_F and H
 foreach teacherHistory_traitA
  [
  set sumOfSquares sumOfSquares + ((? / sumOfInteractions) ^ 2)
  ]

 set teacherH_traitA (1 - sumOfSquares)
 ;;write "teacherH_traitA:"   ;;for testing
 ;;print teacherH_traitA  ;;for testing

 set teachertF_traitA ((1 / sumOfSquares) - 1)
 ;;write "teachertF_traitA:"   ;;for testing
 ;;print teachertF_traitA  ;;for testing
 
 ;;shannon's index
 set summation 0
 foreach teacherHistory_traitA
  [
  set summation (summation + ((? / sumOfInteractions) * (ln (? / sumOfInteractions))))
  ]

 set teacherSI_traitA (-1 * summation)
 ;;write "Shannon's Index_traitA:"   ;;for testing
 ;;print teacherSI_traitA  ;;for testing

 ]
 
 ;;calculate "richness" (the total number of foragers that served as a teacher at least once for ego over the course of the simulation)
 ;;this must come after removing the 0s from the list
 set teacherRichness_traitA length teacherHistory_traitA
 ;;write "Teacher Richness_traitA:"   ;;for testing
 ;;print teacherRichness_traitA  ;;for testing


;;;;for traitB teachers only
 set teacherHistory_traitB remove -99 teacherHistory_traitB   ;;first remove the -99 from the list
 ;;show teacherHistory_traitB  ;;for testing 

 set meanTimesTaught_traitB mean(teacherHistory_traitB)
 ifelse (length teacherHistory_traitB) > 1
  [
  set sdTimesTaught_traitB standard-deviation(teacherHistory_traitB)
  ]
  [
  set sdTimesTaught_traitB 0 
  ]
 set maxTimesTaught_traitB max(teacherHistory_traitB)
 set minTimesTaught_traitB min(teacherHistory_traitB)
 set medianTimesTaught_traitB median(teacherHistory_traitB)
 ifelse meanTimesTaught_traitB > 0
 [
  set CVTimesTaught_traitB sdTimesTaught_traitB / meanTimesTaught_traitB
 ]
 [
  set CVTimesTaught_traitB 0 
 ]
 set teacherHistory_traitB remove 0 teacherHistory_traitB     ;;then remove 0s from the list
 ;;show teacherHistory_traitB  ;;for testing   
  
  
 ;;calculate H, tF, and Shannon's Index 
 set sumOfSquares 0
 set sumOfInteractions sum(teacherHistory_traitB)
 
 ifelse sumOfInteractions = 0  ;;this could happen, although it is very very unlikely
 [
 set teacherH_traitB 0
 ;;write "teacherH_traitB:"   ;;for testing
 ;;print teacherH_traitB  ;;for testing

 set teachertF_traitB 0
 ;;write "teachertF_traitB:"   ;;for testing
 ;;print teachertF_traitB  ;;for testing 
 
 set teacherSI_traitB 0
 ;;write "Shannon's Index_traitB:"   ;;for testing
 ;;print teacherSI_traitB  ;;for testing
 ]
 [
 
 ;;t_F and H
 foreach teacherHistory_traitB
  [
  set sumOfSquares sumOfSquares + ((? / sumOfInteractions) ^ 2)
  ]

 set teacherH_traitB (1 - sumOfSquares)
 ;;write "teacherH_traitB:"   ;;for testing
 ;;print teacherH_traitB  ;;for testing

 set teachertF_traitB ((1 / sumOfSquares) - 1)
 ;;write "teachertF_traitB:"   ;;for testing
 ;;print teachertF_traitB  ;;for testing
 
 ;;shannon's index
 set summation 0
 foreach teacherHistory_traitB
  [
  set summation (summation + ((? / sumOfInteractions) * (ln (? / sumOfInteractions))))
  ]

 set teacherSI_traitB (-1 * summation)
 ;;write "Shannon's Index_traitB:"   ;;for testing
 ;;print teacherSI_traitB  ;;for testing

 ]
 
 ;;calculate "richness" (the total number of foragers that served as a teacher at least once for ego over the course of the simulation)
 ;;this must come after removing the 0s from the list
 set teacherRichness_traitB length teacherHistory_traitB
 ;;write "Teacher Richness_traitB:"   ;;for testing
 ;;print teacherRichness_traitB  ;;for testing
 
end


to recordTeacherDiversity  ;; observer method. called by "go"

;;for both traits
set minTeachertF min [teachertF] of turtles
set maxTeachertF max [teachertF] of turtles
set medianTeachertF median [teachertF] of turtles
set meanTeachertF mean [teachertF] of turtles
set sdTeachertF standard-deviation [teachertF] of turtles
set minTeacherH min [teacherH] of turtles
set maxTeacherH max [teacherH] of turtles
set medianTeacherH median [teacherH] of turtles
set meanTeacherH mean [teacherH] of turtles
set sdTeacherH standard-deviation [teacherH] of turtles
set minTeacherSI min [teacherSI] of turtles
set maxTeacherSI max [teacherSI] of turtles
set medianTeacherSI median [teacherSI] of turtles
set meanTeacherSI mean [teacherSI] of turtles
set sdTeacherSI standard-deviation [teacherSI] of turtles
set minTeacherRichness min [teacherRichness] of turtles
set maxTeacherRichness max [teacherRichness] of turtles
set medianTeacherRichness median [teacherRichness] of turtles
set meanTeacherRichness mean [teacherRichness] of turtles  
set sdTeacherRichness standard-deviation [teacherRichness] of turtles
set meanMaxTimesTaught mean [maxTimesTaught] of turtles
set sdMaxTimesTaught standard-deviation [maxTimesTaught] of turtles
set meanMeanTimesTaught mean [meanTimesTaught] of turtles
set sdMeanTimesTaught standard-deviation [meanTimesTaught] of turtles
set meanSdTimesTaught mean [sdTimesTaught] of turtles
set sdSdTimesTaught standard-deviation [sdTimesTaught] of turtles
set meanMinTimesTaught mean [minTimesTaught] of turtles
set sdMinTimesTaught standard-deviation [minTimesTaught] of turtles
set meanMedianTimesTaught mean [medianTimesTaught] of turtles
set sdMedianTimesTaught standard-deviation [medianTimesTaught] of turtles
set meanCVTimesTaught mean [CVTimesTaught] of turtles
set sdCVTimesTaught standard-deviation [CVTimesTaught] of turtles

;;traitA only
set minTeachertF_traitA min [teachertF_traitA] of turtles
set maxTeachertF_traitA max [teachertF_traitA] of turtles
set medianTeachertF_traitA median [teachertF_traitA] of turtles
set meanTeachertF_traitA mean [teachertF_traitA] of turtles
set sdTeachertF_traitA standard-deviation [teachertF_traitA] of turtles
set minTeacherH_traitA min [teacherH_traitA] of turtles
set maxTeacherH_traitA max [teacherH_traitA] of turtles
set medianTeacherH_traitA median [teacherH_traitA] of turtles
set meanTeacherH_traitA mean [teacherH_traitA] of turtles
set sdTeacherH_traitA standard-deviation [teacherH_traitA] of turtles
set minTeacherSI_traitA min [teacherSI_traitA] of turtles
set maxTeacherSI_traitA max [teacherSI_traitA] of turtles
set medianTeacherSI_traitA median [teacherSI_traitA] of turtles
set meanTeacherSI_traitA mean [teacherSI_traitA] of turtles
set sdTeacherSI_traitA standard-deviation [teacherSI_traitA] of turtles
set minTeacherRichness_traitA min [teacherRichness_traitA] of turtles
set maxTeacherRichness_traitA max [teacherRichness_traitA] of turtles
set medianTeacherRichness_traitA median [teacherRichness_traitA] of turtles
set meanTeacherRichness_traitA mean [teacherRichness_traitA] of turtles  
set sdTeacherRichness_traitA standard-deviation [teacherRichness_traitA] of turtles
set meanMaxTimesTaught_traitA mean [maxTimesTaught_traitA] of turtles
set sdMaxTimesTaught_traitA standard-deviation [maxTimesTaught_traitA] of turtles
set meanMeanTimesTaught_traitA mean [meanTimesTaught_traitA] of turtles
set sdMeanTimesTaught_traitA standard-deviation [meanTimesTaught_traitA] of turtles
set meanSdTimesTaught_traitA mean [sdTimesTaught_traitA] of turtles
set sdSdTimesTaught_traitA standard-deviation [sdTimesTaught_traitA] of turtles
set meanMinTimesTaught_traitA mean [minTimesTaught_traitA] of turtles
set sdMinTimesTaught_traitA standard-deviation [minTimesTaught_traitA] of turtles
set meanMedianTimesTaught_traitA mean [medianTimesTaught_traitA] of turtles
set sdMedianTimesTaught_traitA standard-deviation [medianTimesTaught_traitA] of turtles
set meanCVTimesTaught_traitA mean [CVTimesTaught_traitA] of turtles
set sdCVTimesTaught_traitA standard-deviation [CVTimesTaught_traitA] of turtles

;;traitB only
set minTeachertF_traitB min [teachertF_traitB] of turtles
set maxTeachertF_traitB max [teachertF_traitB] of turtles
set medianTeachertF_traitB median [teachertF_traitB] of turtles
set meanTeachertF_traitB mean [teachertF_traitB] of turtles
set sdTeachertF_traitB standard-deviation [teachertF_traitB] of turtles
set minTeacherH_traitB min [teacherH_traitB] of turtles
set maxTeacherH_traitB max [teacherH_traitB] of turtles
set medianTeacherH_traitB median [teacherH_traitB] of turtles
set meanTeacherH_traitB mean [teacherH_traitB] of turtles
set sdTeacherH_traitB standard-deviation [teacherH_traitB] of turtles
set minTeacherSI_traitB min [teacherSI_traitB] of turtles
set maxTeacherSI_traitB max [teacherSI_traitB] of turtles
set medianTeacherSI_traitB median [teacherSI_traitB] of turtles
set meanTeacherSI_traitB mean [teacherSI_traitB] of turtles
set sdTeacherSI_traitB standard-deviation [teacherSI_traitB] of turtles
set minTeacherRichness_traitB min [teacherRichness_traitB] of turtles
set maxTeacherRichness_traitB max [teacherRichness_traitB] of turtles
set medianTeacherRichness_traitB median [teacherRichness_traitB] of turtles
set meanTeacherRichness_traitB mean [teacherRichness_traitB] of turtles  
set sdTeacherRichness_traitB standard-deviation [teacherRichness_traitB] of turtles
set meanMaxTimesTaught_traitB mean [maxTimesTaught_traitB] of turtles
set sdMaxTimesTaught_traitB standard-deviation [maxTimesTaught_traitB] of turtles
set meanMeanTimesTaught_traitB mean [meanTimesTaught_traitB] of turtles
set sdMeanTimesTaught_traitB standard-deviation [meanTimesTaught_traitB] of turtles
set meanSdTimesTaught_traitB mean [sdTimesTaught_traitB] of turtles
set sdSdTimesTaught_traitB standard-deviation [sdTimesTaught_traitB] of turtles
set meanMinTimesTaught_traitB mean [minTimesTaught_traitB] of turtles
set sdMinTimesTaught_traitB standard-deviation [minTimesTaught_traitB] of turtles
set meanMedianTimesTaught_traitB mean [medianTimesTaught_traitB] of turtles
set sdMedianTimesTaught_traitB standard-deviation [medianTimesTaught_traitB] of turtles
set meanCVTimesTaught_traitB mean [CVTimesTaught_traitB] of turtles
set sdCVTimesTaught_traitB standard-deviation [CVTimesTaught_traitB] of turtles


end

  
  
;; count the number of occurrences of an item in a list
to-report occurrences [x the-list]
  report reduce
    [ifelse-value (?2 = x) [?1 + 1] [?1]] (fput 0 the-list)
end  
  
@#$#@#$#@
GRAPHICS-WINDOW
204
10
464
291
-1
-1
1.0
1
4
1
1
1
0
1
1
1
0
249
0
249
1
1
1
ticks
30.0

BUTTON
6
44
72
77
setup
setup
NIL
1
T
OBSERVER
NIL
NIL
NIL
NIL
1

BUTTON
74
44
137
77
go
go
T
1
T
OBSERVER
NIL
NIL
NIL
NIL
1

BUTTON
139
44
202
77
step
go
NIL
1
T
OBSERVER
NIL
NIL
NIL
NIL
1

SLIDER
7
184
99
217
r_e
r_e
1
20
5
1
1
NIL
HORIZONTAL

SLIDER
5
10
97
43
seed
seed
0
10000000
8
1
1
NIL
HORIZONTAL

SLIDER
7
114
99
147
d
d
0
1
0.75
0.05
1
NIL
HORIZONTAL

SLIDER
8
219
100
252
r_i
r_i
1
50
10
1
1
NIL
HORIZONTAL

MONITOR
468
11
557
56
# Res Moves
numResMoves
17
1
11

SLIDER
7
149
103
182
regenRate
regenRate
round(pi * r_e ^ 2 * d) + (r_e * 5)
5000
800
1
1
NIL
HORIZONTAL

SLIDER
7
79
99
112
N
N
2
100
25
1
1
NIL
HORIZONTAL

PLOT
563
10
823
177
Richness
time
# variants
0.0
10.0
0.0
10.0
true
true
"" ""
PENS
"traitA" 1.0 0 -13345367 true "" ""
"traitB" 1.0 0 -2674135 true "" ""

SLIDER
8
254
100
287
µ
µ
0
1
0.0010
0.001
1
NIL
HORIZONTAL

MONITOR
469
150
559
195
#ObliqueCTA
numObliqueCTA
0
1
11

MONITOR
469
196
559
241
#ObliqueCTB
numObliqueCTB
0
1
11

MONITOR
468
58
558
103
#copyerrorsA
numCopyErrorsA
0
1
11

MONITOR
468
104
559
149
#copyerrorsB
numCopyErrorsB
0
1
11

PLOT
563
180
823
358
Diversity
time
tF
0.0
10.0
0.0
10.0
true
true
"" ""
PENS
"traitA" 1.0 0 -13345367 true "" ""
"traitB" 1.0 0 -2674135 true "" ""

PLOT
831
10
1087
178
Shannon's Index
time
SI
0.0
10.0
0.0
1.0
true
true
"" ""
PENS
"traitA" 1.0 0 -14070903 true "" ""
"traitB" 1.0 0 -2674135 true "" ""

PLOT
831
181
1086
358
Heterogeneity
time
H
0.0
10.0
0.0
1.0
true
true
"" ""
PENS
"traitA" 1.0 0 -13345367 true "" ""
"traitB" 1.0 0 -2674135 true "" ""

MONITOR
470
242
560
287
NIL
meanVkA
4
1
11

MONITOR
471
289
560
334
NIL
meanVkB
4
1
11

INPUTBOX
9
289
116
349
duration
10000
1
0
Number

TEXTBOX
240
323
440
351
See \"Info\" for full model description.\nSee \"Code\" for commented source code.
10
0.0
1

@#$#@#$#@
## WHAT IS IT?

premo_tostevin_2016.nlogo
Version 1
February 2016


## HOW TO USE IT

*Definiton of global variables on the interface:*

seed = This is the number with which the psuedo-random number generator is seeded at the beiginning of the simulation run.

_N_ = number of foraging groups.

_d_ = density of food resources.  This is the proportion of patches that will contain food.  The patches are chosen randomly.

_r<sub>e</sub>_ = effective foraging radius.  This radius defines the foraging area for each foraging group.

_r<sub>i</sub>_ = interaction radius.  Interaction occurs if two groups find themselves within this distance of one another (see paper for more details).

µ = probability of making a copy error during cultural transmission (per trait, per group)

regenRate = This is the number of time steps needed for food resources to regenerate after they have been consumed by a forager. Note that if this value is less than the number of patches in the foraging area, foragers will never move their residential camp. I have included a custom run-time error message to warn the user if the regenRate has been set too low given the values of r_e and _d_. 

duration = This is the number of times steps that will pass before the simulation ends when running the experiment "premo_tostevin_2016_exp" from Tools->BehaviorSpace.


*To initiate and run the simulation from the interface:*

I. Choose values for the global variables defined above.  Change the worldsize if you wish, but keep it set to a torus.
II. Push the "setup" button.
III. Push the "go" button.  Or, if you would just like to see what happens during the course of a single time step, hit the "step" button.


*To replicate the results reported in Premo and Tostevin (2016) using BehaviorSpace:*

I. Use the dropdown menu of NetLogo to navigate to Tools->BehaviorSpace. 
II. Select the experiment named "premo_tostevin_2016_exp".
III. You can run this experiment on multiple processors at once. I recommend saving data to a table instead of a spreadsheet.


## FULL MODEL DESCRIPTION
This description of the agent-based model follows the ODD protocol (e.g., Grimm et al. 2010).

*Purpose*
The purpose of the model is to address the following research questions: How does central place foraging affect the diversity of two selectively neutral traits when one trait can be passed from residential bases only and the other can be passed from residential bases and logistical camps? Second, how do changes in mobility strategies (i.e., increasing reliance on logistical mobility at the expense of residential mobility) affect the diversities of traits that differ only in taskscape visibility?

*Entities, state variables, and scales*
Each agent (“turtle” in the parlance of NetLogo) represents a self-sufficient group of central-place foragers. The population of _N_ agents represents a spatially explicit metapopulation. It is assumed that all groups are of the same size and consume resources at the same rate. Because we focus on how the mobility of groups affects cultural diversity at the level of the metapopulation, we do not represent individual foragers. Instead, we make the simplifying assumption that all of the members of a foraging group display the same variant of each selectively neutral cultural trait. In other words, individual members of each group are not represented here; the smallest unit is the central-place foraging group, not the individual forager. 

To represent the experienced generation and the naïve generation without the need to create a new population of _N_ agents each time step (which is more computationally intensive), each foraging group agent has two state variables for each trait (A and B) that represent the trait of the experienced generation (oldTraitA, oldTraitB) and the trait acquired by the naive generation (newTraitA, newTraitB) of that group. The cultural traits in this model vary discretely. As a result, variants of oldTraitA, oldTraitB, newTraitA, and newTraitB are represented by integers. Each agent is characterized by an x and y coordinate, which is used in the spatially explicit model. Each agent also has four lists of different kinds of potential teachers (resresTeachers: ego and teacher are in residential bases; loglogTeachers: ego and teacher are at logistical camps; reslogTeachers: ego is at residential base and teacher is at logistical camp; and logresTeachers: ego is at logistical camp and teacher is at residential base) and one master list of potential teachers (potentialTeachers). Each list is populated during the course of each time step, used in the process of cultural transmission, and then emptied near the end of each time step. Each agent also maintains the lists teacherHistory_traitA and teacherHistory_traitB of the number of times it was taught trait A or B, respectively, by each of the other _N_-1 agents over the course of the entire simulation run. Finally, each agent has state variables called teacherRichnessA and teacherRichnessB that record the number of different groups that served as its teacher for trait A or B, respectively, at least once over the course of the simulation run. 

Important global variables include: seed, duration, _N_, _d_, regenRate, _r<sub>e</sub>_, _r<sub>i</sub>_, and µ. The parameter named seed provides the integer used to initialize the random number generator at the start of each simulation run. The parameter duration is the number of times steps that will pass before the simulation ends when running the experiment "premo_tostevin_2016_exp" from BehaviorSpace. _N_ refers to the number of groups in the metapopulation. The metapopulation of _N_ groups is constant; foraging groups cannot suffer “local extinction,” fission, or fuse with other groups during the course of a simulation run. _d_ refers to resource density and represents the proportion of cells in the world that contain food resources. If _d_=1, then every cell contains food. If _d_=0.5, then only half of the cells (chosen randomly) contain food resources. Foragers deplete resources. When a group consumes food, the food does not reappear in its cell until regenRate=800 time steps have passed. This represents a relatively slowly regenerating resource. The rate of resource regeneration and _N_ are held constant over all simulations. Effective foraging radius, _r<sub>e</sub>_, is the distance at which the daily net return rate of a logistical foray (the gross caloric return minus the costs of commuting round-trip between the residential base and the logistical camp) equals the minimum daily caloric requirement of the central-place forager, which can also include the caloric needs of the individuals he or she is supporting (Kelly 1995). Because _r<sub>e</sub>_ varies as a function of the return rate of available resources and the forager’s daily caloric requirement (see Kelly 1995:134), effective foraging radius is not the same for all hunter-gatherer societies. In fact, although this model makes the simplifying assumption that all groups have the same _r<sub>e</sub>_ for the duration of each simulation, in the real world the effective foraging radius is likely to vary through time and over space—perhaps even within a single society. According to the assumptions of Kelly’s simple central-place foraging model, it is optimal for hunter-gatherers to move the residential base a distance of 2_r<sub>e</sub>_ rather than to conduct logistical forays targeting resources that are located at a distance greater than _r<sub>e</sub>_ from the residential base. Cultural traits can be transmitted between groups that find themselves located within each other’s interaction radius, the distance represented by ri. Finally, µ represents the probability per trait per transmission event of making a copying error during cultural transmission. We assume an infinite-variants model of copy error, whereby each copy error introduces a novel variant of the trait. This means that each copy error results in the learner adopting an integer that has never been displayed before in the population.

Each time step, or “tick,” represents one discrete, non-overlapping “generation” of social learning, whereby every member of the naïve generation has a chance to acquire its cultural traits by learning from the experienced generation. Note that the term “generation” is not used here in the sense of a human generation of approximately 20 years. Each tick also represents the amount of time required for the group to deplete resources in a single cell (but note that the size of the cells do not correspond to any real parcel of land) or to move its residential base camp to a new location. 

*Process overview and scheduling*
Each time step includes the following stages in the following order.  Note that all agents complete each stage before any agents are allowed to begin the next one.  Please see Design Concepts for more details on each of these stages.

1. All groups set their oldTraitA to newTraitA and oldTraitB to newTraitB. This represents the creation of a new generation of agents that have already adopted integers for newTraitA or newTraitB through vertical transmission as a default. The experienced generation’s variants are retained throughout the course of the time step in oldTraitA and oldTraitB so that they can be used for oblique cultural transmission. Note that each group might change the value of its newTraitA and newTraitB throughout the course of the rest of the time step as the result of learning from a group it encounters while foraging and/or as the result of a copy error during transmission.

2. Groups forage. This involves either a logistical foray to a cell within the group’s foraging area (defined by _r<sub>e</sub>_) or a residential move to a cell outside of its foraging area, but not both. Affected cells are updated to reflect the fact that groups consume the resources present at logistical camps.

3. Each group builds a “master” list of the other groups that could potentially serve as teachers (potentialTeachers) for trait A and/or B during the current time step.  The groups on the master list are those whose residential bases or logistical camps were located within a distance _r<sub>i</sub>_ of ego’s residential base or logistical camp during the current time step. 

4. Cultural transmission. Assuming that a group’s potentialTeachers list is not empty, the group randomly selects one of the members of that list to serve as its teacher. If the teacher was encountered at its residential base, then traits A and B are transmitted to ego from that group. However, if the teacher was encountered at its logistical camp, then only trait B is transmitted from the teacher to ego. In this case, ego acquires trait A via “uniparental” vertical transmission (i.e., from the previous time step’s version of itself). 

5. Copy error. Each group changes its newTraitA to a novel variant with probability µ. Each group changes its newTraitB to a novel variant with probability µ.

6. Food resources that have been absent for regenRate=800 time steps regenerate themselves.

*Design Concepts*
Basic principles
Foraging decisions, such as how long to remain at a residential base and how far to move a new residential base, depend upon the logic of Kelly’s (1995) central-place foraging model and, more specifically, on the parameter _r<sub>e</sub>_. As their name implies, central-place foragers in this model conduct logistical forays from a “central-place,” or residential base, to procure food from the landscape. Each group is allowed to consume only those resources located within the effective foraging radius, _r<sub>e</sub>_, of its current residential base. Groups have no information about the state of resources outside of their current foraging area except for the fact that they left the resources depleted in their previous foraging area. Just as in Kelly’s mathematical model, lower values of _r<sub>e</sub>_ correspond to strategies that emphasize residential mobility and higher values of _r<sub>e</sub>_ correspond to strategies that emphasize logistical mobility. All forager groups have the same effective foraging radius during each simulation run. Effective foraging radius serves as the primary experimental parameter in this study. 

The “naïve” generation of agents acquires variants of a discrete trait via cultural transmission from the “experienced,” or teacher, generation. Traits can be transmitted via oblique cultural transmission between groups that find themselves located within each other’s interaction radius, _r<sub>i</sub>_, during the course of the time step. There are a number of ways in which groups might encounter each other while foraging for food. Perhaps the most obvious case is when the residential bases of two or more groups are separated by a distance less than or equal to _r<sub>i</sub>_.  It is also possible for foragers of different groups to encounter one another when at logistical camps that are located within a distance of _r<sub>i</sub>_. Finally, logistical forays can bring a group into contact with another group’s residential base, just as a residential move can situate the group’s new base within _r<sub>i</sub>_ of another group’s logistical camp. Any group that does not encounter another group during the course of the time step acquires its cultural variants via “uniparental” vertical cultural transmission (Cavalli-Sforza and Feldman 1981), in which case the group simply learns from the previous time step’s version of itself.

Whether a group encounters another group’s residential base or logistical camp becomes important for interpreting cultural diversity under the additional assumption (made here) that different cultural traits are observable in different parts of the taskscape. Consider a socially learned skill or behavior—such as basket weaving—that is observable only at residential bases. By contrast, other socially learned skills or traits—such as the utilization of curated retouched stone tools —are likely to be employed, and thus observable, at both residential bases and logistical camps. In this model, we assume that trait A can be observed at, and thus transmitted from, residential bases only. We further assume that the transmission of trait B is less restricted. Trait B can be observed at, and thus transmitted from, residential bases or logistical camps. The transmission of A and B then depend on whether the teacher is encountered at its residential base or at its logistical camp. Note that whether the learner is at its residential base or logistical camp when it encounters a potential teacher is irrelevant.

In cases where there are no groups within the interaction radius surrounding ego’s residential camp or within the interaction radius surrounding ego’s logistical camp, ego retains the variants it currently displays at newTraitA and newTraitB. In other words, ego adopts variants of traits A and B via vertical cultural transmission from the “previous” version of itself. However, in cases where at least one other group is located within _r<sub>i</sub>_ of ego’s residential base or logistical camp, ego chooses one of the other groups (at random if there are more than one) to serve as its teacher. If the randomly chosen teacher group was encountered at its residential base, then ego sets its newTtraitA to the oldTraitA of the teacher and its newTraitB to the oldTraitB of the teacher. If ego encountered the randomly chosen teacher group at the teacher’s logistical camp rather than the teacher’s residential base, then ego sets its newTraitB to the oldTraitB of the teacher. However, because trait A is not observable at logistical camps, ego does not reset its newTraitA. Regardless of whether a trait is acquired by vertical transmission or oblique (intergroup) transmission, µ represents the probability per trait per transmission event of making a copying error during cultural transmission. We assume an infinite-variants model of copy error, whereby each copy error introduces a novel variant of the trait.

Data are collected to investigate the effect of _r<sub>e</sub>_, _r<sub>i</sub>_, _d_, and µ on the diversities of traits A and B of the metapopulation of _N_=25 groups under the assumption that A and B differ only in their taskscape visibility. Effective foraging radius is the primary experimental parameter (or independent variable) in the study. The diversities of two traits (A and B) are the primary dependent variables of interest. To investigate the effect of _r<sub>e</sub>_ on cultural diversity, we calculate _t<sub>F</sub>_ for each trait in the metapopulation of 25 groups (see Eq. 3 in main text). To better understand the effect of _r<sub>e</sub>_ on the diversity of traits A and B, we also keep track of the total numbers of oblique cultural transmission events and vertical transmission events for the duration of each simulation. In addition, we track the “history” of oblique transmission events of each group—in particular, the number of times that each of the other 24 groups served as a teacher for the group. We use these cultural transmission “histories” to calculate the mean number of teachers per group as well as the mean coefficient of variation (CV) of times taught by each of the other 24 groups during the simulation.

Objective
The primary objective of each agent is to acquire food resources required for survival. This is accomplished either through logistical mobility within the group’s foraging area or residential mobility to a new foraging area. The secondary objective for each agent is to acquire variants for each of its discrete cultural traits. This is accomplished through social learning. Each group acquires its traits either vertically from the previous generation’s version of itself or “obliquely” from a group encountered during the normal course of foraging. 

Sensing
A foraging group can sense whether food is present in cells within a distance _r<sub>e</sub>_ of its residential base. Each group can also sense other groups located within the interaction radius of either ego’s residential base or logistical camp. Encountered groups—those located within the interaction radius (_r<sub>i</sub>_) of ego’s residential base or logistical camp—populate ego’s lists of potential teachers for the current time step. 

Interaction
An agent interacts with its teacher(s) in the sense that it sets its own newTraitA or newTraitB to the oldTraitA or oldTraitB values displayed by its teacher(s). Agents also interact with the physical environment (“patches” in the parlance of NetLogo) by consuming the slowly regenerating food resources patches provide.

Learning
Each naïve agent learns its newTraitA and newTraitB socially by attempting to copy the oldTraitA and oldTraitB displayed by its teacher for each of those traits (note that ego’s teacher for trait A might differ from the teacher for trait B). Transmission is imperfect. Regardless of whether a trait is acquired by vertical transmission (i.e., within the same group) or oblique transmission (i.e., between different groups), µ represents the probability per trait per transmission event of making a copying error during cultural transmission. We assume an infinite-variants model of copy error, whereby each copy error introduces a novel variant of the trait.

Stochasticity
There are a number of stochastic processes in the model. For example, agents and food resources are randomly placed in space at the start of each simulation run. Agent order is randomized at the start of each stage of each time step. Each agent chooses its teacher at random from its list of potentialTeachers. During residential moves, a value drawn randomly from a uniform distribution bound by -45 and 45 is added to the group’s previous heading. Thus, residential mobility follows a correlated random walk with a non-variable step length. Copy error introduces another stochastic effect to the model.

Collectives
Ego’s resresTeachers list includes any other group with a residential base located within _r<sub>i</sub>_ of ego’s residential base. Ego’s logresTeachers list includes any other group with a residential base within _r<sub>i</sub>_ of ego’s logistical camp. Ego’s loglogTeachers list includes any other group with a logistical camp located within _r<sub>i</sub>_ of ego’s logistical camp. Ego’s reslogTeachers list includes any other group with a logistical camp located within _r<sub>i</sub>_ of ego’s residential base. All four lists are combined into a new list and redundancies are removed, resulting in a unique “master” list of potential teachers for ego called potentialTeachers. Note that ego does not appear on its own potentialTeachers list. Each agent maintains it’s own unique version of each of these collectives, and empties them all at the end of each time step.

Observation
After 10,000 times steps—sufficient time for diversity in both traits to reach non-stable equilibrium in the metapopulation—data are collected and the simulation ends. We collect several different types of data at the end of each simulation run. To investigate the effect of _r<sub>e</sub>_ on cultural diversity, we calculate _t<sub>F</sub>_ for each trait in the final metapopulation of 25 groups (see Eq. 3 in Premo and Tostevin (2016)). To better understand the effect of _r<sub>e</sub>_ on the diversity of traits A and B, we also keep track of the total number of oblique cultural transmission events as well as the total number of vertical transmission events for the duration of each simulation. In addition, we track the “history” of oblique transmission events of each group—in particular, the number of times that each of the other 24 groups served as a teacher for the group. We use these cultural transmission “histories” to calculate the mean number of teachers per group as well as the mean coefficient of variation (CV) of times taught by each of the other 24 groups during the simulation. Thirty unique simulations were executed for each possible combination of parameter values (see Table 1), resulting in a total of 1620 runs. One can replicate the results presented in Premo and Tostevin (2016) by running the experiment named “premo_tostevin_2016_exp” from the BehaviorSpace tool supplied by NetLogo.

*Initialization*
At the start of each simulation run, _d_ x 250 x 250 cells are seeded with food resources. So as not to start foragers on a completely pristine landscape at the start of the simulation, _N_ x 800 (regenRate=800) of the _d_ x 250 x 250 cells seeded with food are chosen at random, and each value in the set [1,2,3,…,800] is assigned to _N_ cells chosen at random from this subset of _N_ x 800 cells. This value corresponds to the number of time steps that must pass before the food resource reappears in the cell. Next, each group is placed on a randomly chosen cell and initialized with a unique cultural variant. As a result, the richness of cultural variants displayed by the metapopulation of foraging groups is equal to _N_ at the start of each simulation. Table 1 provides the parameter values used to initialize the simulation runs reported in the paper.

Table 1. Parameter values used in the experimental design employed by Premo and Tostevin (2016).
___________________________

_N_     ………...........…...........…. 25
regenRate ……...............… 800
duration ....................... 10,000
_d_ …………………...........  0.75, 1
_r<sub>e</sub>_    …………………...….. 5, 10, 15
_r<sub>i</sub>_  ………….....…......…. 5, 10, 15
µ……......…. 0.0001, 0.001, 0.01
seed …………………......… 1-30
___________________________

*Input Data*
The model does not make use of input files.

*Submodels*
1. forage
As in Binford (1980), logistical mobility refers to the movement of people between a residential base and a logistical camp. Each time step, each group randomly chooses a cell to serve as its logistical camp from among the set of cells that satisfy two criteria: 1) the cell is located within a distance _r<sub>e</sub>_ of the agent’s residential base and 2) the cell currently contains food. To represent the logistical foray of some of the group’s members, the agent moves to the logistical camp and consumes the resource before moving back to the residential base. In the event that none of the cells within the foraging area contains food, then the group relocates its residential base. This is residential mobility. To avoid overlap between the new foraging area and recently depleted areas, residential camps are moved a distance of 2_r<sub>e</sub>_+1 in a heading defined by adding a value chosen randomly from a uniform distribution bound by -45 and 45 to the group’s previous heading. In other words, residential mobility follows a correlated random walk with a non-variable step length of 2_r<sub>e</sub>_+1. To better isolate the effect of _r<sub>e</sub>_ on effective population size, we assume that all of the other needs that might require mobility (travel for water or for raw materials such as stone or firewood, or to share information with other groups) are embedded within a group’s logistical and residential mobility. Also note that a group cannot move logistically and residentially during the course of a single time step. Each forager moves its residential base or conducts a logistical foray during each time step, but it cannot do both. In the event that a residential move places a group in a foraging area that is completely devoid of food, that group will make another residential move during the subsequent time step.

2. buildPotentialTeachersList
Ego adds any other group with a residential base located within _r<sub>i</sub>_ of its residential base to its resresTeachers list. Ego adds any other group with a residential base located within _r<sub>i</sub>_ of its logistical camp to its logresTeachers list. Ego adds any other group with a logistical camp located within _r<sub>i</sub>_ of its logistical camp to its loglogTeachers list. Ego adds any other group with a logistical camp located within _r<sub>i</sub>_ of its residential base to its reslogTeachers list. All four lists are then combined into a new list and redundancies are removed, resulting in a unique “master” list of potential teachers for ego called potentialTeachers. Note that ego does not appear on its own potentialTeachers list. All lists are emptied near the end of each time step, after the conclusion of cultural transmission.

3. culturalTransmission
If an agent’s potentialTeachers list is empty, the agent acquires the variants for both trait A and trait B via “uniparental” vertical transmission (i.e., from the previous time step’s version of itself). These are “passed” by default at the start of each time step, so no further action is needed. If potentialTeachers is not empty, then ego randomly chooses a group from the list to serve as its teacher. If the teacher is a member of ego’s resresTeachers list or logresTeachers list, then ego sets its newTraitA to the oldTraitA of that teacher and ego sets its newtraitB to the oldTraitB of that teacher (recall that trait B can be observed in all cases that A can be observed, but trait A can only be observed at a residential base). If the teacher is a member of ego’s reslogTeachers or loglogTeachers lists only, then ego sets its newTraitB to the oldTraitB of that teacher but retains the newTraitA it acquired via vertical cultural transmission from the previous time step’s version of itself. 

4. copyError.  All foragers are exposed to the chance that they may have made a copy error during cultural transmission. With probability µ per trait per group, ego replaces the integer it got from its teacher with a novel variant.


*References Cited*
Binford LR. (1980) Willow smoke and dogs’ tails: Hunter-gatherer settlement systems and archaeological site formation. American Antiquity 45:4-20.

Cavalli-Sforza L, Feldman M. (1981) Cultural transmission and evolution. Princeton: Princeton University Press.

Grimm V, et al. (2010) The ODD protocol: a review and first update. Ecological Modelling 221:2760-2768.

Kelly RL. (1995) The Foraging Spectrum: Diversity in Hunter-Gatherer Lifeways. Smithsonian Institution Press, Washington.

Premo LS, Tostevin GB. (2016) Taking cultural transmission to task: Mobility, taskscape visibility, and cultural diversity in central-place foragers. PLoS ONE (under review).


## PUBLICATION INFORMATION

This model is introduced and discussed in the following publication:
Premo LS, Tostevin GB. (2016) Taking cultrual transmission to task: mobility, taskscape visibility, and cultural diversity in central-place foragers. PLoS ONE (under review).


## CREDITS AND CONTACT INFORMATION

This model was programmed by L. S. Premo, Department of Anthropology, Washington State University. Any and all feedback/comments/critiques are always welcome. Please contact Luke via email: luke dot premo at wsu dot edu.
@#$#@#$#@
default
true
0
Polygon -7500403 true true 150 5 40 250 150 205 260 250

airplane
true
0
Polygon -7500403 true true 150 0 135 15 120 60 120 105 15 165 15 195 120 180 135 240 105 270 120 285 150 270 180 285 210 270 165 240 180 180 285 195 285 165 180 105 180 60 165 15

arrow
true
0
Polygon -7500403 true true 150 0 0 150 105 150 105 293 195 293 195 150 300 150

box
false
0
Polygon -7500403 true true 150 285 285 225 285 75 150 135
Polygon -7500403 true true 150 135 15 75 150 15 285 75
Polygon -7500403 true true 15 75 15 225 150 285 150 135
Line -16777216 false 150 285 150 135
Line -16777216 false 150 135 15 75
Line -16777216 false 150 135 285 75

bug
true
0
Circle -7500403 true true 96 182 108
Circle -7500403 true true 110 127 80
Circle -7500403 true true 110 75 80
Line -7500403 true 150 100 80 30
Line -7500403 true 150 100 220 30

butterfly
true
0
Polygon -7500403 true true 150 165 209 199 225 225 225 255 195 270 165 255 150 240
Polygon -7500403 true true 150 165 89 198 75 225 75 255 105 270 135 255 150 240
Polygon -7500403 true true 139 148 100 105 55 90 25 90 10 105 10 135 25 180 40 195 85 194 139 163
Polygon -7500403 true true 162 150 200 105 245 90 275 90 290 105 290 135 275 180 260 195 215 195 162 165
Polygon -16777216 true false 150 255 135 225 120 150 135 120 150 105 165 120 180 150 165 225
Circle -16777216 true false 135 90 30
Line -16777216 false 150 105 195 60
Line -16777216 false 150 105 105 60

car
false
0
Polygon -7500403 true true 300 180 279 164 261 144 240 135 226 132 213 106 203 84 185 63 159 50 135 50 75 60 0 150 0 165 0 225 300 225 300 180
Circle -16777216 true false 180 180 90
Circle -16777216 true false 30 180 90
Polygon -16777216 true false 162 80 132 78 134 135 209 135 194 105 189 96 180 89
Circle -7500403 true true 47 195 58
Circle -7500403 true true 195 195 58

circle
false
0
Circle -7500403 true true 0 0 300

circle 2
false
0
Circle -7500403 true true 0 0 300
Circle -16777216 true false 30 30 240

cow
false
0
Polygon -7500403 true true 200 193 197 249 179 249 177 196 166 187 140 189 93 191 78 179 72 211 49 209 48 181 37 149 25 120 25 89 45 72 103 84 179 75 198 76 252 64 272 81 293 103 285 121 255 121 242 118 224 167
Polygon -7500403 true true 73 210 86 251 62 249 48 208
Polygon -7500403 true true 25 114 16 195 9 204 23 213 25 200 39 123

cylinder
false
0
Circle -7500403 true true 0 0 300

dot
false
0
Circle -7500403 true true 90 90 120

face happy
false
0
Circle -7500403 true true 8 8 285
Circle -16777216 true false 60 75 60
Circle -16777216 true false 180 75 60
Polygon -16777216 true false 150 255 90 239 62 213 47 191 67 179 90 203 109 218 150 225 192 218 210 203 227 181 251 194 236 217 212 240

face neutral
false
0
Circle -7500403 true true 8 7 285
Circle -16777216 true false 60 75 60
Circle -16777216 true false 180 75 60
Rectangle -16777216 true false 60 195 240 225

face sad
false
0
Circle -7500403 true true 8 8 285
Circle -16777216 true false 60 75 60
Circle -16777216 true false 180 75 60
Polygon -16777216 true false 150 168 90 184 62 210 47 232 67 244 90 220 109 205 150 198 192 205 210 220 227 242 251 229 236 206 212 183

fish
false
0
Polygon -1 true false 44 131 21 87 15 86 0 120 15 150 0 180 13 214 20 212 45 166
Polygon -1 true false 135 195 119 235 95 218 76 210 46 204 60 165
Polygon -1 true false 75 45 83 77 71 103 86 114 166 78 135 60
Polygon -7500403 true true 30 136 151 77 226 81 280 119 292 146 292 160 287 170 270 195 195 210 151 212 30 166
Circle -16777216 true false 215 106 30

flag
false
0
Rectangle -7500403 true true 60 15 75 300
Polygon -7500403 true true 90 150 270 90 90 30
Line -7500403 true 75 135 90 135
Line -7500403 true 75 45 90 45

flower
false
0
Polygon -10899396 true false 135 120 165 165 180 210 180 240 150 300 165 300 195 240 195 195 165 135
Circle -7500403 true true 85 132 38
Circle -7500403 true true 130 147 38
Circle -7500403 true true 192 85 38
Circle -7500403 true true 85 40 38
Circle -7500403 true true 177 40 38
Circle -7500403 true true 177 132 38
Circle -7500403 true true 70 85 38
Circle -7500403 true true 130 25 38
Circle -7500403 true true 96 51 108
Circle -16777216 true false 113 68 74
Polygon -10899396 true false 189 233 219 188 249 173 279 188 234 218
Polygon -10899396 true false 180 255 150 210 105 210 75 240 135 240

house
false
0
Rectangle -7500403 true true 45 120 255 285
Rectangle -16777216 true false 120 210 180 285
Polygon -7500403 true true 15 120 150 15 285 120
Line -16777216 false 30 120 270 120

leaf
false
0
Polygon -7500403 true true 150 210 135 195 120 210 60 210 30 195 60 180 60 165 15 135 30 120 15 105 40 104 45 90 60 90 90 105 105 120 120 120 105 60 120 60 135 30 150 15 165 30 180 60 195 60 180 120 195 120 210 105 240 90 255 90 263 104 285 105 270 120 285 135 240 165 240 180 270 195 240 210 180 210 165 195
Polygon -7500403 true true 135 195 135 240 120 255 105 255 105 285 135 285 165 240 165 195

line
true
0
Line -7500403 true 150 0 150 300

line half
true
0
Line -7500403 true 150 0 150 150

pentagon
false
0
Polygon -7500403 true true 150 15 15 120 60 285 240 285 285 120

person
false
0
Circle -7500403 true true 110 5 80
Polygon -7500403 true true 105 90 120 195 90 285 105 300 135 300 150 225 165 300 195 300 210 285 180 195 195 90
Rectangle -7500403 true true 127 79 172 94
Polygon -7500403 true true 195 90 240 150 225 180 165 105
Polygon -7500403 true true 105 90 60 150 75 180 135 105

plant
false
0
Rectangle -7500403 true true 135 90 165 300
Polygon -7500403 true true 135 255 90 210 45 195 75 255 135 285
Polygon -7500403 true true 165 255 210 210 255 195 225 255 165 285
Polygon -7500403 true true 135 180 90 135 45 120 75 180 135 210
Polygon -7500403 true true 165 180 165 210 225 180 255 120 210 135
Polygon -7500403 true true 135 105 90 60 45 45 75 105 135 135
Polygon -7500403 true true 165 105 165 135 225 105 255 45 210 60
Polygon -7500403 true true 135 90 120 45 150 15 180 45 165 90

square
false
0
Rectangle -7500403 true true 30 30 270 270

square 2
false
0
Rectangle -7500403 true true 30 30 270 270
Rectangle -16777216 true false 60 60 240 240

star
false
0
Polygon -7500403 true true 151 1 185 108 298 108 207 175 242 282 151 216 59 282 94 175 3 108 116 108

target
false
0
Circle -7500403 true true 0 0 300
Circle -16777216 true false 30 30 240
Circle -7500403 true true 60 60 180
Circle -16777216 true false 90 90 120
Circle -7500403 true true 120 120 60

tree
false
0
Circle -7500403 true true 118 3 94
Rectangle -6459832 true false 120 195 180 300
Circle -7500403 true true 65 21 108
Circle -7500403 true true 116 41 127
Circle -7500403 true true 45 90 120
Circle -7500403 true true 104 74 152

triangle
false
0
Polygon -7500403 true true 150 30 15 255 285 255

triangle 2
false
0
Polygon -7500403 true true 150 30 15 255 285 255
Polygon -16777216 true false 151 99 225 223 75 224

truck
false
0
Rectangle -7500403 true true 4 45 195 187
Polygon -7500403 true true 296 193 296 150 259 134 244 104 208 104 207 194
Rectangle -1 true false 195 60 195 105
Polygon -16777216 true false 238 112 252 141 219 141 218 112
Circle -16777216 true false 234 174 42
Rectangle -7500403 true true 181 185 214 194
Circle -16777216 true false 144 174 42
Circle -16777216 true false 24 174 42
Circle -7500403 false true 24 174 42
Circle -7500403 false true 144 174 42
Circle -7500403 false true 234 174 42

turtle
true
0
Polygon -10899396 true false 215 204 240 233 246 254 228 266 215 252 193 210
Polygon -10899396 true false 195 90 225 75 245 75 260 89 269 108 261 124 240 105 225 105 210 105
Polygon -10899396 true false 105 90 75 75 55 75 40 89 31 108 39 124 60 105 75 105 90 105
Polygon -10899396 true false 132 85 134 64 107 51 108 17 150 2 192 18 192 52 169 65 172 87
Polygon -10899396 true false 85 204 60 233 54 254 72 266 85 252 107 210
Polygon -7500403 true true 119 75 179 75 209 101 224 135 220 225 175 261 128 261 81 224 74 135 88 99

wheel
false
0
Circle -7500403 true true 3 3 294
Circle -16777216 true false 30 30 240
Line -7500403 true 150 285 150 15
Line -7500403 true 15 150 285 150
Circle -7500403 true true 120 120 60
Line -7500403 true 216 40 79 269
Line -7500403 true 40 84 269 221
Line -7500403 true 40 216 269 79
Line -7500403 true 84 40 221 269

x
false
0
Polygon -7500403 true true 270 75 225 30 30 225 75 270
Polygon -7500403 true true 30 75 75 30 270 225 225 270

@#$#@#$#@
NetLogo 5.1.0
@#$#@#$#@
@#$#@#$#@
@#$#@#$#@
<experiments>
  <experiment name="premo_tostevin_2016_exp" repetitions="1" runMetricsEveryStep="false">
    <setup>setup</setup>
    <go>go</go>
    <timeLimit steps="10002"/>
    <exitCondition>stop-flag = 1</exitCondition>
    <metric>numObliqueCTA</metric>
    <metric>numObliqueCTB</metric>
    <metric>numCopyErrorsA</metric>
    <metric>numCopyErrorsB</metric>
    <metric>tF_traitA</metric>
    <metric>tF_traitB</metric>
    <metric>H_traitA</metric>
    <metric>H_traitB</metric>
    <metric>ShannonsIndex_traitA</metric>
    <metric>ShannonsIndex_traitB</metric>
    <metric>length listOfNovelTraitsA</metric>
    <metric>length listOfNovelTraitsB</metric>
    <metric>numObliqueCTB - numObliqueCTA</metric>
    <metric>minTeachertF</metric>
    <metric>maxTeachertF</metric>
    <metric>medianTeachertF</metric>
    <metric>meanTeachertF</metric>
    <metric>sdTeachertF</metric>
    <metric>minTeacherH</metric>
    <metric>maxTeacherH</metric>
    <metric>medianTeacherH</metric>
    <metric>meanTeacherH</metric>
    <metric>sdTeacherH</metric>
    <metric>minTeacherSI</metric>
    <metric>maxTeacherSI</metric>
    <metric>medianTeacherSI</metric>
    <metric>meanTeacherSI</metric>
    <metric>sdTeacherSI</metric>
    <metric>minTeacherRichness</metric>
    <metric>maxTeacherRichness</metric>
    <metric>medianTeacherRichness</metric>
    <metric>meanTeacherRichness</metric>
    <metric>sdTeacherRichness</metric>
    <metric>meanMaxTimesTaught</metric>
    <metric>sdMaxTimesTaught</metric>
    <metric>meanMeanTimesTaught</metric>
    <metric>sdMeanTimesTaught</metric>
    <metric>meanSdTimesTaught</metric>
    <metric>sdSdTimesTaught</metric>
    <metric>meanMinTimesTaught</metric>
    <metric>sdMinTimesTaught</metric>
    <metric>meanMedianTimesTaught</metric>
    <metric>sdMedianTimesTaught</metric>
    <metric>minTeachertF_traitA</metric>
    <metric>maxTeachertF_traitA</metric>
    <metric>medianTeachertF_traitA</metric>
    <metric>meanTeachertF_traitA</metric>
    <metric>sdTeachertF_traitA</metric>
    <metric>minTeacherH_traitA</metric>
    <metric>maxTeacherH_traitA</metric>
    <metric>medianTeacherH_traitA</metric>
    <metric>meanTeacherH_traitA</metric>
    <metric>sdTeacherH_traitA</metric>
    <metric>minTeacherSI_traitA</metric>
    <metric>maxTeacherSI_traitA</metric>
    <metric>medianTeacherSI_traitA</metric>
    <metric>meanTeacherSI_traitA</metric>
    <metric>sdTeacherSI_traitA</metric>
    <metric>minTeacherRichness_traitA</metric>
    <metric>maxTeacherRichness_traitA</metric>
    <metric>medianTeacherRichness_traitA</metric>
    <metric>meanTeacherRichness_traitA</metric>
    <metric>sdTeacherRichness_traitA</metric>
    <metric>meanMaxTimesTaught_traitA</metric>
    <metric>sdMaxTimesTaught_traitA</metric>
    <metric>meanMeanTimesTaught_traitA</metric>
    <metric>sdMeanTimesTaught_traitA</metric>
    <metric>meanSdTimesTaught_traitA</metric>
    <metric>sdSdTimesTaught_traitA</metric>
    <metric>meanMinTimesTaught_traitA</metric>
    <metric>sdMinTimesTaught_traitA</metric>
    <metric>meanMedianTimesTaught_traitA</metric>
    <metric>sdMedianTimesTaught_traitA</metric>
    <metric>minTeachertF_traitB</metric>
    <metric>maxTeachertF_traitB</metric>
    <metric>medianTeachertF_traitB</metric>
    <metric>meanTeachertF_traitB</metric>
    <metric>sdTeachertF_traitB</metric>
    <metric>minTeacherH_traitB</metric>
    <metric>maxTeacherH_traitB</metric>
    <metric>medianTeacherH_traitB</metric>
    <metric>meanTeacherH_traitB</metric>
    <metric>sdTeacherH_traitB</metric>
    <metric>minTeacherSI_traitB</metric>
    <metric>maxTeacherSI_traitB</metric>
    <metric>medianTeacherSI_traitB</metric>
    <metric>meanTeacherSI_traitB</metric>
    <metric>sdTeacherSI_traitB</metric>
    <metric>minTeacherRichness_traitB</metric>
    <metric>maxTeacherRichness_traitB</metric>
    <metric>medianTeacherRichness_traitB</metric>
    <metric>meanTeacherRichness_traitB</metric>
    <metric>sdTeacherRichness_traitB</metric>
    <metric>meanMaxTimesTaught_traitB</metric>
    <metric>sdMaxTimesTaught_traitB</metric>
    <metric>meanMeanTimesTaught_traitB</metric>
    <metric>sdMeanTimesTaught_traitB</metric>
    <metric>meanSdTimesTaught_traitB</metric>
    <metric>sdSdTimesTaught_traitB</metric>
    <metric>meanMinTimesTaught_traitB</metric>
    <metric>sdMinTimesTaught_traitB</metric>
    <metric>meanMedianTimesTaught_traitB</metric>
    <metric>sdMedianTimesTaught_traitB</metric>
    <metric>numResMoves</metric>
    <metric>numResMoves / N / ticks</metric>
    <metric>meanCVTimesTaught</metric>
    <metric>sdCVTimesTaught</metric>
    <metric>meanCVTimesTaught_traitA</metric>
    <metric>sdCVTimesTaught_traitA</metric>
    <metric>meanCVTimesTaught_traitB</metric>
    <metric>sdCVTimesTaught_traitB</metric>
    <metric>meanVkA</metric>
    <metric>meanVkB</metric>
    <enumeratedValueSet variable="duration">
      <value value="10000"/>
    </enumeratedValueSet>
    <enumeratedValueSet variable="N">
      <value value="25"/>
    </enumeratedValueSet>
    <enumeratedValueSet variable="regenRate">
      <value value="800"/>
    </enumeratedValueSet>
    <enumeratedValueSet variable="µ">
      <value value="0.01"/>
      <value value="0.0010"/>
      <value value="1.0E-4"/>
    </enumeratedValueSet>
    <enumeratedValueSet variable="d">
      <value value="0.75"/>
      <value value="1"/>
    </enumeratedValueSet>
    <enumeratedValueSet variable="r_i">
      <value value="5"/>
      <value value="10"/>
      <value value="15"/>
    </enumeratedValueSet>
    <enumeratedValueSet variable="r_e">
      <value value="5"/>
      <value value="10"/>
      <value value="15"/>
    </enumeratedValueSet>
    <steppedValueSet variable="seed" first="1" step="1" last="30"/>
  </experiment>
</experiments>
@#$#@#$#@
@#$#@#$#@
default
0.0
-0.2 0 0.0 1.0
0.0 1 1.0 0.0
0.2 0 0.0 1.0
link direction
true
0
Line -7500403 true 150 150 90 180
Line -7500403 true 150 150 210 180

@#$#@#$#@
0
@#$#@#$#@
