# Supplementary material for: Cultural Transmission on the Taskscape: Exploring the Effects of Taskscape Visibility on Cultural Diversity
Source: PLoS One. 2016 Sep 1;11(9):e0161766. doi: 10.1371/journal.pone.0161766 (PMC5008735; doi:10.1371/journal.pone.0161766)
Supplement: S2 File — This.txt file contains all of the data presented in Figs 2–6. (TXT) [file pone.0161766.s002.txt]

duration	N	regenRate	�	d	r_i	r_e	seed	numberObliqueTransmissions_traitA	proportionObliqueTransmission_traitA	numberObliqueTransmissions_traitB	proportionObliqueTransmission_traitB	tF_traitA	tF_traitB	meanNumberTeachers_traitA	meanNumberTeachers_traitB	meanCVTimesTaught_traitA	meanCVTimesTaught_traitB	numberCopyingErrors_traitA	numberCopyingErrors_traitB	numberResidentialMoves/N/10000
10000	25	800	0.01	0.75	5	5	22	5527	0.022108	8376	0.033504	20.55172414	17.93939394	12.52	18.04	1.627062687	1.351646983	2545	2495	0.026868
10000	25	800	0.01	0.75	5	5	24	4421	0.017684	7355	0.02942	22.14814815	17.93939394	12.16	17.52	1.634281386	1.277065124	2577	2587	0.026916
10000	25	800	0.01	0.75	5	5	25	3845	0.01538	6691	0.026764	20.55172414	20.55172414	10.92	17.76	1.746684356	1.300109078	2557	2498	0.026836
10000	25	800	0.01	0.75	5	5	18	4322	0.017288	7052	0.028208	22.14814815	13.53488372	11.88	17.76	1.560620548	1.2015095	2525	2507	0.026748
10000	25	800	0.01	0.75	5	5	13	4807	0.019228	7325	0.0293	17.93939394	17.93939394	12.36	17.2	1.543669112	1.211914653	2530	2486	0.026768
10000	25	800	0.01	0.75	5	5	19	4422	0.017688	6928	0.027712	20.55172414	20.55172414	11.56	17	1.690709425	1.311854578	2442	2504	0.026576
10000	25	800	0.01	0.75	5	5	26	3429	0.013716	5837	0.023348	20.55172414	20.55172414	10.28	16.08	1.812477475	1.47262617	2488	2501	0.026408
10000	25	800	0.01	0.75	5	5	14	4297	0.017188	6842	0.027368	22.14814815	24	10.8	16.72	1.80351563	1.43402545	2527	2577	0.026736
10000	25	800	0.01	0.75	5	5	20	4469	0.017876	7266	0.029064	24	20.55172414	11.32	16.92	1.685384243	1.411600178	2494	2499	0.026728
10000	25	800	0.01	0.75	5	5	23	3829	0.015316	6715	0.02686	20.55172414	16.85714286	11.56	16.52	1.744091553	1.396480273	2449	2560	0.026712
10000	25	800	0.01	0.75	5	5	17	4137	0.016548	6702	0.026808	20.55172414	16.85714286	12.08	18.16	1.68789281	1.314655286	2526	2484	0.026956
10000	25	800	0.01	0.75	5	5	21	4521	0.018084	7457	0.029828	16.85714286	19.16129032	12.8	17.6	1.481922571	1.16212758	2470	2463	0.026872
10000	25	800	0.01	0.75	5	5	16	3958	0.015832	6893	0.027572	24	24	10.92	17	1.940798645	1.506505182	2495	2528	0.027308
10000	25	800	0.01	0.75	5	5	15	3825	0.0153	6531	0.026124	22.14814815	22.14814815	12.08	17.56	1.680166168	1.338140662	2538	2419	0.02682
10000	25	800	0.01	0.75	5	5	11	3954	0.015816	6422	0.025688	22.14814815	20.55172414	11.36	16.96	1.66354091	1.359622333	2493	2519	0.026796
10000	25	800	0.01	0.75	5	5	27	4871	0.019484	7576	0.030304	16.85714286	13.53488372	11.8	17.44	1.726065069	1.338644409	2474	2544	0.026984
10000	25	800	0.01	0.75	5	5	28	4450	0.0178	7675	0.0307	19.16129032	16.85714286	11.44	18.16	1.69136565	1.290411725	2471	2523	0.027212
10000	25	800	0.01	0.75	5	5	29	4488	0.017952	7394	0.029576	22.14814815	19.16129032	11.48	18.2	1.66338504	1.290911743	2558	2440	0.027028
10000	25	800	0.01	0.75	5	5	30	4594	0.018376	7672	0.030688	20.55172414	17.93939394	12.84	18.32	1.707178121	1.313196434	2519	2444	0.027216
10000	25	800	0.01	0.75	5	5	12	3756	0.015024	6165	0.02466	24	19.16129032	9.8	16	1.991144874	1.514345724	2506	2482	0.026884
10000	25	800	0.01	0.75	5	5	1	5214	0.020856	8033	0.032132	20.55172414	24	12.6	18.48	1.742564874	1.38074946	2424	2492	0.02716
10000	25	800	0.01	0.75	5	5	2	5212	0.020848	8235	0.03294	20.55172414	20.55172414	13.2	18.2	1.459284722	1.158957858	2583	2554	0.026912
10000	25	800	0.01	0.75	5	5	3	4551	0.018204	7209	0.028836	22.14814815	19.16129032	11.2	16.92	1.662220505	1.287935349	2510	2503	0.026728
10000	25	800	0.01	0.75	5	5	4	3954	0.015816	6398	0.025592	24	17.93939394	11.04	16.8	1.854187003	1.42871676	2556	2519	0.026996
10000	25	800	0.01	0.75	5	5	5	4034	0.016136	6717	0.026868	17.93939394	14.24390244	11.48	17.16	1.688795654	1.252201476	2531	2479	0.02672
10000	25	800	0.01	0.75	5	5	6	4890	0.01956	7678	0.030712	22.14814815	19.16129032	12.4	18.04	1.684138345	1.33330753	2489	2397	0.02684
10000	25	800	0.01	0.75	5	5	7	4946	0.019784	7878	0.031512	20.55172414	17.93939394	12.64	18.4	1.526214373	1.24777117	2507	2510	0.026932
10000	25	800	0.01	0.75	5	5	8	4472	0.017888	6907	0.027628	24	15.02564103	10.68	17	1.907564865	1.43529174	2533	2447	0.027016
10000	25	800	0.01	0.75	5	5	9	4421	0.017684	7105	0.02842	20.55172414	16.85714286	11.2	17.08	1.743218487	1.425981799	2477	2518	0.027236
10000	25	800	0.01	0.75	5	5	10	4087	0.016348	6645	0.02658	24	20.55172414	11.12	17.52	1.763225885	1.385360907	2541	2410	0.02688
10000	25	800	0.01	0.75	5	10	11	6624	0.026496	12036	0.048144	22.14814815	14.24390244	4.24	15.2	2.889924438	1.759444825	2434	2571	0.00704
10000	25	800	0.01	0.75	5	10	12	7317	0.029268	13302	0.053208	24	17.93939394	3.84	15.24	3.047415814	1.856051649	2467	2449	0.007372
10000	25	800	0.01	0.75	5	10	13	8238	0.032952	14126	0.056504	19.16129032	13.53488372	5.04	15.84	2.742062323	1.704504372	2415	2471	0.007224
10000	25	800	0.01	0.75	5	10	14	5062	0.020248	10273	0.041092	16.85714286	12.29787234	3.84	14.68	2.631721347	1.621141895	2538	2484	0.006952
10000	25	800	0.01	0.75	5	10	15	5073	0.020292	11857	0.047428	22.14814815	13.53488372	4.08	16.4	2.882029807	1.615278789	2539	2518	0.007028
10000	25	800	0.01	0.75	5	10	18	6996	0.027984	12504	0.050016	22.14814815	16.85714286	5.44	16.52	2.563379399	1.600416921	2541	2503	0.007456
10000	25	800	0.01	0.75	5	10	16	8253	0.033012	14389	0.057556	22.14814815	20.55172414	5.12	16.88	2.565657717	1.638038384	2510	2550	0.0074
10000	25	800	0.01	0.75	5	10	17	7187	0.028748	12783	0.051132	22.14814815	19.16129032	5.12	15.6	2.56190537	1.593899522	2516	2460	0.007332
10000	25	800	0.01	0.75	5	10	19	7564	0.030256	12048	0.048192	22.14814815	16.85714286	4.88	14.4	2.680932176	1.700590146	2550	2459	0.00688
10000	25	800	0.01	0.75	5	10	20	8057	0.032228	12817	0.051268	22.14814815	15.89189189	5.04	15.32	2.575831388	1.755613709	2517	2492	0.007304
10000	25	800	0.01	0.75	5	10	21	8236	0.032944	14708	0.058832	19.16129032	13.53488372	5.28	17.36	2.568062663	1.536831661	2586	2471	0.007496
10000	25	800	0.01	0.75	5	10	22	5969	0.023876	12066	0.048264	22.14814815	19.16129032	4.24	16.84	2.695799417	1.491952588	2577	2516	0.00736
10000	25	800	0.01	0.75	5	10	23	7832	0.031328	13665	0.05466	20.55172414	19.16129032	5.36	15.72	2.460226611	1.655617202	2445	2520	0.007456
10000	25	800	0.01	0.75	5	10	25	6148	0.024592	11242	0.044968	19.16129032	16.85714286	4.32	15.52	2.959828732	1.687274799	2472	2477	0.006988
10000	25	800	0.01	0.75	5	10	24	8759	0.035036	15236	0.060944	22.14814815	12.29787234	5.68	16.92	2.561033038	1.64155778	2553	2511	0.007492
10000	25	800	0.01	0.75	5	10	26	6015	0.02406	11250	0.045	24	19.16129032	4.4	15.6	2.948051152	1.839865258	2553	2465	0.007308
10000	25	800	0.01	0.75	5	10	27	7939	0.031756	14694	0.058776	22.14814815	11.75510204	5.44	16.8	2.515571111	1.634705376	2401	2492	0.007536
10000	25	800	0.01	0.75	5	10	29	7090	0.02836	12239	0.048956	24	17.93939394	4.52	14.2	2.711863789	1.755619455	2521	2482	0.007112
10000	25	800	0.01	0.75	5	10	28	7325	0.0293	13171	0.052684	22.14814815	15.02564103	5.52	16.48	2.449547363	1.562203705	2524	2452	0.007144
10000	25	800	0.01	0.75	5	10	30	6519	0.026076	11918	0.047672	22.14814815	16.85714286	4.4	16.68	2.661709241	1.644749511	2628	2541	0.00718
10000	25	800	0.01	0.75	5	10	1	8426	0.033704	14327	0.057308	22.14814815	15.89189189	5.04	15.28	2.721460398	1.737978282	2504	2428	0.007184
10000	25	800	0.01	0.75	5	10	2	8539	0.034156	13808	0.055232	22.14814815	10.79245283	5.2	16.84	2.701942444	1.693015056	2517	2485	0.007224
10000	25	800	0.01	0.75	5	10	3	6855	0.02742	11883	0.047532	22.14814815	19.16129032	4.48	15.2	2.743972031	1.763279203	2465	2464	0.007196
10000	25	800	0.01	0.75	5	10	4	7666	0.030664	12488	0.049952	20.55172414	13.53488372	4.68	15.92	2.989340679	1.841509265	2529	2495	0.007356
10000	25	800	0.01	0.75	5	10	5	7602	0.030408	12814	0.051256	24	20.55172414	4	15.96	2.994034613	1.819352798	2564	2479	0.00718
10000	25	800	0.01	0.75	5	10	6	7666	0.030664	14407	0.057628	24	16.85714286	5.52	17.24	2.527871309	1.565899379	2478	2480	0.007464
10000	25	800	0.01	0.75	5	10	7	9044	0.036176	14485	0.05794	24	20.55172414	4.68	16.76	2.853192882	1.898835461	2525	2504	0.00754
10000	25	800	0.01	0.75	5	10	8	8023	0.032092	12538	0.050152	24	19.16129032	4.8	14.04	2.766829405	1.838081098	2415	2465	0.007036
10000	25	800	0.01	0.75	5	10	9	7389	0.029556	12022	0.048088	22.14814815	15.89189189	4.8	14.84	2.775073929	1.843003359	2519	2483	0.007184
10000	25	800	0.01	0.75	5	10	10	6871	0.027484	11981	0.047924	22.14814815	17.93939394	4.16	15.72	2.730338767	1.76823906	2581	2560	0.007164
10000	25	800	0.01	0.75	5	15	11	7045	0.02818	12328	0.049312	22.14814815	15.89189189	2	13.16	3.111115383	2.278278601	2416	2391	0.003032
10000	25	800	0.01	0.75	5	15	12	5456	0.021824	10084	0.040336	24	14.24390244	1.92	13.12	3.329464538	2.133495399	2516	2494	0.00296
10000	25	800	0.01	0.75	5	15	13	7694	0.030776	14113	0.056452	22.14814815	16.85714286	2.96	14.88	3.457981734	2.026601905	2533	2503	0.003372
10000	25	800	0.01	0.75	5	15	14	5251	0.021004	10362	0.041448	24	10.79245283	1.92	14.32	3.136396742	2.072269112	2480	2505	0.003128
10000	25	800	0.01	0.75	5	15	15	6283	0.025132	13514	0.054056	22.14814815	12.88888889	2.32	16.64	3.74200866	1.852053543	2493	2415	0.003404
10000	25	800	0.01	0.75	5	15	17	6826	0.027304	12436	0.049744	24	17.93939394	2.56	14.24	3.336574962	1.982449535	2468	2494	0.003184
10000	25	800	0.01	0.75	5	15	18	4504	0.018016	10222	0.040888	22.14814815	15.89189189	2	14.16	3.668123534	2.081639974	2476	2547	0.0031
10000	25	800	0.01	0.75	5	15	16	4684	0.018736	10009	0.040036	24	17.93939394	2	14.08	3.223945849	1.945511659	2467	2525	0.003228
10000	25	800	0.01	0.75	5	15	19	8090	0.03236	13993	0.055972	24	15.89189189	2.08	14.36	3.44622788	2.208460752	2460	2498	0.003196
10000	25	800	0.01	0.75	5	15	22	4530	0.01812	9813	0.039252	24	12.29787234	1.6	15	2.889957401	2.014280829	2543	2470	0.003096
10000	25	800	0.01	0.75	5	15	21	5295	0.02118	10273	0.041092	24	15.89189189	1.76	13.52	3.783881557	2.167594887	2529	2501	0.002968
10000	25	800	0.01	0.75	5	15	23	6151	0.024604	11558	0.046232	24	15.89189189	2	14.4	3.230588407	1.929815499	2466	2454	0.003112
10000	25	800	0.01	0.75	5	15	20	5906	0.023624	11546	0.046184	24	20.55172414	2.16	13.76	3.501897409	2.047229079	2516	2509	0.0031
10000	25	800	0.01	0.75	5	15	24	5158	0.020632	10837	0.043348	20.55172414	12.88888889	1.44	13.56	3.120103259	2.012101936	2532	2517	0.003036
10000	25	800	0.01	0.75	5	15	25	6744	0.026976	12466	0.049864	22.14814815	14.24390244	2.56	15.28	2.785882838	1.851944197	2491	2629	0.003252
10000	25	800	0.01	0.75	5	15	26	6663	0.026652	12108	0.048432	24	16.85714286	2	13.64	3.29899303	1.985767641	2422	2504	0.003164
10000	25	800	0.01	0.75	5	15	27	7749	0.030996	13272	0.053088	22.14814815	13.53488372	2.32	15.04	3.211591317	2.097779812	2415	2464	0.00332
10000	25	800	0.01	0.75	5	15	28	4415	0.01766	11058	0.044232	24	15.02564103	2.08	15.52	3.20015749	1.778933459	2439	2572	0.003416
10000	25	800	0.01	0.75	5	15	30	7850	0.0314	13529	0.054116	24	17.93939394	2.48	15.04	3.402477326	2.152960063	2503	2451	0.003184
10000	25	800	0.01	0.75	5	15	29	6031	0.024124	11615	0.04646	22.14814815	14.24390244	2.32	14.12	3.620571149	2.158119777	2516	2370	0.003092
10000	25	800	0.01	0.75	5	15	1	7366	0.029464	13550	0.0542	24	16.85714286	2	14.76	3.369137997	2.048867454	2567	2535	0.003216
10000	25	800	0.01	0.75	5	15	2	4408	0.017632	10257	0.041028	22.14814815	15.02564103	1.68	14.68	2.655097087	1.751323446	2530	2531	0.00308
10000	25	800	0.01	0.75	5	15	3	7015	0.02806	12976	0.051904	22.14814815	20.55172414	2.08	14.28	3.497875559	2.363721441	2515	2551	0.003172
10000	25	800	0.01	0.75	5	15	4	3909	0.015636	9367	0.037468	24	20.55172414	1.68	14.24	3.852995123	1.859152162	2452	2566	0.003048
10000	25	800	0.01	0.75	5	15	5	8117	0.032468	13795	0.05518	24	19.16129032	3.36	15.12	3.037172066	1.915556647	2458	2521	0.003228
10000	25	800	0.01	0.75	5	15	6	4470	0.01788	11747	0.046988	22.14814815	17.93939394	2	16.76	3.349600051	1.625181322	2461	2506	0.003444
10000	25	800	0.01	0.75	5	15	7	6126	0.024504	11369	0.045476	24	19.16129032	2.32	14.56	3.463893421	2.060207165	2462	2514	0.003124
10000	25	800	0.01	0.75	5	15	8	7476	0.029904	13492	0.053968	24	22.14814815	2.08	14.32	3.525591203	2.017970875	2556	2565	0.00314
10000	25	800	0.01	0.75	5	15	9	5248	0.020992	11534	0.046136	22.14814815	16.85714286	1.76	14.64	3.047449588	1.788015231	2514	2547	0.00314
10000	25	800	0.01	0.75	5	15	10	7211	0.028844	12827	0.051308	24	19.16129032	1.92	13.84	2.50150242	2.091382212	2373	2557	0.003056
10000	25	800	0.01	0.75	10	5	11	27929	0.111716	34547	0.138188	22.14814815	14.24390244	18.92	20.84	1.183905325	1.098865446	2542	2501	0.027464
10000	25	800	0.01	0.75	10	5	12	25742	0.102968	32300	0.1292	20.55172414	13.53488372	19.56	21	1.105404933	1.000275705	2465	2424	0.0269
10000	25	800	0.01	0.75	10	5	13	24638	0.098552	30728	0.122912	20.55172414	16.85714286	19.12	21.4	1.133367675	1.058138571	2479	2525	0.026984
10000	25	800	0.01	0.75	10	5	15	28905	0.11562	34673	0.138692	20.55172414	19.16129032	19.08	21.12	1.153770841	1.07205016	2520	2492	0.026768
10000	25	800	0.01	0.75	10	5	17	27110	0.10844	34240	0.13696	15.02564103	15.02564103	19.16	21.12	1.173280456	1.062757603	2405	2546	0.02678
10000	25	800	0.01	0.75	10	5	14	28451	0.113804	34966	0.139864	19.16129032	17.93939394	19.2	20.8	1.181424099	1.08557432	2485	2451	0.02646
10000	25	800	0.01	0.75	10	5	16	26507	0.106028	32696	0.130784	11.25490196	11.75510204	17.88	20.08	1.234663677	1.150126338	2497	2421	0.027072
10000	25	800	0.01	0.75	10	5	18	26617	0.106468	32362	0.129448	17.93939394	15.89189189	18.52	20.72	1.182267109	1.095501419	2573	2497	0.026724
10000	25	800	0.01	0.75	10	5	20	28893	0.115572	35534	0.142136	17.93939394	15.02564103	18.72	20.88	1.186005704	1.097247152	2591	2535	0.026456
10000	25	800	0.01	0.75	10	5	21	25761	0.103044	32647	0.130588	19.16129032	15.02564103	19.2	21.32	1.140347197	1.032164165	2552	2470	0.026928
10000	25	800	0.01	0.75	10	5	22	28271	0.113084	35111	0.140444	14.24390244	9.245901639	20.32	21.28	1.040119055	0.94671423	2591	2527	0.026816
10000	25	800	0.01	0.75	10	5	23	26742	0.106968	33352	0.133408	20.55172414	15.02564103	18.4	20.68	1.153388287	1.068914542	2516	2491	0.027104
10000	25	800	0.01	0.75	10	5	24	27954	0.111816	34908	0.139632	20.55172414	17.93939394	19.76	21.48	1.134868788	1.031845389	2540	2499	0.02706
10000	25	800	0.01	0.75	10	5	19	26665	0.10666	33274	0.133096	15.02564103	10.79245283	19.48	21.88	1.080475882	0.978720753	2497	2546	0.027092
10000	25	800	0.01	0.75	10	5	25	26751	0.107004	33549	0.134196	12.29787234	10.79245283	18.72	21.36	1.119387861	1.013873071	2475	2558	0.026912
10000	25	800	0.01	0.75	10	5	26	25011	0.100044	31006	0.124024	20.55172414	16.85714286	18.96	21.28	1.139022068	1.063229862	2468	2586	0.02674
10000	25	800	0.01	0.75	10	5	27	28001	0.112004	34426	0.137704	14.24390244	13.53488372	18.28	20.52	1.222345267	1.131796452	2544	2547	0.026648
10000	25	800	0.01	0.75	10	5	28	29565	0.11826	36432	0.145728	19.16129032	16.85714286	19.32	21.2	1.173644401	1.087074118	2559	2511	0.02682
10000	25	800	0.01	0.75	10	5	29	31239	0.124956	38146	0.152584	20.55172414	19.16129032	19.8	21.76	1.268050797	1.168833761	2460	2528	0.027128
10000	25	800	0.01	0.75	10	5	30	28209	0.112836	35058	0.140232	13.53488372	12.88888889	19.28	20.84	1.20169602	1.08131582	2495	2565	0.027016
10000	25	800	0.01	0.75	10	5	1	29290	0.11716	35782	0.143128	19.16129032	15.02564103	19.32	20.92	1.246483917	1.133651106	2517	2472	0.027048
10000	25	800	0.01	0.75	10	5	2	23915	0.09566	29582	0.118328	19.16129032	11.25490196	19.2	20.64	1.090141435	1.01936886	2597	2547	0.026664
10000	25	800	0.01	0.75	10	5	3	23700	0.0948	30735	0.12294	22.14814815	16.85714286	19.32	22.04	1.069623575	0.954271465	2446	2476	0.026868
10000	25	800	0.01	0.75	10	5	4	24123	0.096492	30360	0.12144	17.93939394	16.85714286	18.92	20.72	1.195502869	1.106418035	2573	2487	0.026928
10000	25	800	0.01	0.75	10	5	5	29723	0.118892	36445	0.14578	17.93939394	19.16129032	19.48	21.16	1.127337297	1.045339336	2488	2528	0.026428
10000	25	800	0.01	0.75	10	5	6	28398	0.113592	35241	0.140964	16.85714286	14.24390244	18.8	20.96	1.223259339	1.099857336	2482	2491	0.026908
10000	25	800	0.01	0.75	10	5	7	28629	0.114516	34829	0.139316	19.16129032	15.02564103	19.4	21.2	1.162312983	1.079484104	2500	2459	0.027224
10000	25	800	0.01	0.75	10	5	8	26632	0.106528	32978	0.131912	11.25490196	13.53488372	18.92	20.88	1.157877641	1.080159863	2458	2534	0.0271
10000	25	800	0.01	0.75	10	5	9	26557	0.106228	33105	0.13242	19.16129032	14.24390244	18.92	21.52	1.11187138	1.001203821	2544	2511	0.027168
10000	25	800	0.01	0.75	10	5	10	28705	0.11482	35614	0.142456	16.85714286	12.88888889	19.76	21.4	1.110130374	1.037301856	2499	2545	0.026536
10000	25	800	0.01	0.75	10	10	11	14318	0.057272	24319	0.097276	20.55172414	19.16129032	13.16	18.4	1.615858615	1.280783703	2477	2506	0.00718
10000	25	800	0.01	0.75	10	10	13	14087	0.056348	24394	0.097576	19.16129032	12.88888889	12.16	18.84	1.697776314	1.240522727	2470	2481	0.007172
10000	25	800	0.01	0.75	10	10	14	17799	0.071196	28693	0.114772	22.14814815	13.53488372	14.64	20.16	1.555965234	1.256314004	2479	2598	0.007608
10000	25	800	0.01	0.75	10	10	15	14585	0.05834	23762	0.095048	17.93939394	15.02564103	12.16	19.12	1.599206406	1.240876153	2459	2491	0.007012
10000	25	800	0.01	0.75	10	10	16	16721	0.066884	25714	0.102856	22.14814815	17.93939394	12.6	19.8	1.656638781	1.262790754	2527	2545	0.007052
10000	25	800	0.01	0.75	10	10	17	15825	0.0633	26342	0.105368	19.16129032	16.85714286	12.52	19.4	1.611813184	1.2856276	2470	2475	0.007256
10000	25	800	0.01	0.75	10	10	18	18301	0.073204	28826	0.115304	16.85714286	12.88888889	12.64	17.72	1.602762183	1.289812656	2561	2661	0.007148
10000	25	800	0.01	0.75	10	10	19	17229	0.068916	27317	0.109268	20.55172414	12.88888889	13.36	19.04	1.591903809	1.266878966	2383	2488	0.007256
10000	25	800	0.01	0.75	10	10	20	17080	0.06832	28708	0.114832	22.14814815	15.89189189	14.92	20.92	1.44659662	1.087720588	2526	2461	0.007592
10000	25	800	0.01	0.75	10	10	21	18517	0.074068	28725	0.1149	15.89189189	12.29787234	13.72	19.48	1.675953125	1.348319133	2462	2463	0.007304
10000	25	800	0.01	0.75	10	10	12	16727	0.066908	26933	0.107732	22.14814815	17.93939394	13.32	19.12	1.552382684	1.221716606	2472	2523	0.007088
10000	25	800	0.01	0.75	10	10	22	17431	0.069724	28758	0.115032	19.16129032	15.02564103	13.08	19.2	1.677145868	1.36115847	2416	2431	0.007408
10000	25	800	0.01	0.75	10	10	23	16681	0.066724	26569	0.106276	15.02564103	6.911392405	12.84	19.44	1.727535679	1.358026744	2523	2499	0.007176
10000	25	800	0.01	0.75	10	10	25	22120	0.08848	34110	0.13644	11.75510204	8.920634921	16.2	20.4	1.51121838	1.219110043	2486	2516	0.007548
10000	25	800	0.01	0.75	10	10	24	16296	0.065184	27249	0.108996	17.93939394	11.75510204	13.64	19.84	1.589626309	1.226271706	2472	2483	0.007552
10000	25	800	0.01	0.75	10	10	27	16161	0.064644	26605	0.10642	20.55172414	10.79245283	13.2	19.08	1.512747875	1.195715366	2573	2509	0.007276
10000	25	800	0.01	0.75	10	10	26	15869	0.063476	25283	0.101132	20.55172414	16.85714286	12.24	18.4	1.569127973	1.220971355	2512	2558	0.0073
10000	25	800	0.01	0.75	10	10	28	15157	0.060628	25122	0.100488	19.16129032	10.79245283	11.84	18.28	1.693747416	1.296243316	2595	2487	0.007192
10000	25	800	0.01	0.75	10	10	29	15299	0.061196	23749	0.094996	17.93939394	17.93939394	11.88	18.16	1.595449534	1.305840393	2447	2473	0.007156
10000	25	800	0.01	0.75	10	10	30	15230	0.06092	23904	0.095616	17.93939394	15.89189189	12	19.32	1.701841746	1.298587763	2462	2556	0.007112
10000	25	800	0.01	0.75	10	10	1	18119	0.072476	26807	0.107228	20.55172414	16.85714286	13.4	18.56	1.678733818	1.36685417	2478	2576	0.006884
10000	25	800	0.01	0.75	10	10	2	14847	0.059388	23865	0.09546	17.93939394	13.53488372	11.28	18.16	1.701996083	1.342365277	2470	2539	0.006996
10000	25	800	0.01	0.75	10	10	3	16581	0.066324	26558	0.106232	11.75510204	11.25490196	12.76	18.32	1.60623534	1.288439766	2581	2513	0.007136
10000	25	800	0.01	0.75	10	10	4	15162	0.060648	25091	0.100364	19.16129032	17.93939394	13	19.52	1.731096916	1.250054598	2505	2546	0.00734
10000	25	800	0.01	0.75	10	10	5	14810	0.05924	24619	0.098476	17.93939394	11.75510204	11.92	18.2	1.636982304	1.233949671	2545	2459	0.007312
10000	25	800	0.01	0.75	10	10	6	17465	0.06986	28554	0.114216	17.93939394	16.85714286	13.52	19.36	1.664932755	1.261963791	2459	2491	0.00752
10000	25	800	0.01	0.75	10	10	7	16487	0.065948	25889	0.103556	17.93939394	10.79245283	12.6	19.16	1.665556448	1.298261373	2442	2544	0.007164
10000	25	800	0.01	0.75	10	10	8	14665	0.05866	24385	0.09754	20.55172414	13.53488372	12.76	18.88	1.681246557	1.255091032	2393	2520	0.007332
10000	25	800	0.01	0.75	10	10	9	15717	0.062868	24852	0.099408	16.85714286	14.24390244	12.4	18.2	1.641964811	1.292174843	2482	2521	0.007152
10000	25	800	0.01	0.75	10	10	10	15190	0.06076	26190	0.10476	17.93939394	8.057971014	13.48	19.24	1.504627463	1.156840549	2371	2500	0.007304
10000	25	800	0.01	0.75	10	15	11	16681	0.066724	29745	0.11898	17.93939394	15.89189189	6.56	16.32	2.268169643	1.557990427	2474	2429	0.0031
10000	25	800	0.01	0.75	10	15	13	23938	0.095752	37237	0.148948	20.55172414	12.29787234	7.44	17.64	2.277224674	1.518081767	2516	2481	0.003228
10000	25	800	0.01	0.75	10	15	12	25117	0.100468	38551	0.154204	22.14814815	14.24390244	7.52	17.64	2.307667418	1.610038502	2533	2470	0.003176
10000	25	800	0.01	0.75	10	15	14	24308	0.097232	40022	0.160088	17.93939394	17.93939394	8.48	17.68	2.004777913	1.456872743	2489	2521	0.003396
10000	25	800	0.01	0.75	10	15	15	21169	0.084676	37658	0.150632	20.55172414	14.24390244	7.72	17.92	2.201702168	1.450082896	2440	2608	0.00332
10000	25	800	0.01	0.75	10	15	16	21130	0.08452	37492	0.149968	20.55172414	17.93939394	7.88	18.72	2.141959824	1.463150193	2525	2552	0.003292
10000	25	800	0.01	0.75	10	15	17	27788	0.111152	43145	0.17258	20.55172414	15.02564103	9.12	18.48	1.961808152	1.424724456	2524	2444	0.0033
10000	25	800	0.01	0.75	10	15	19	27323	0.109292	42975	0.1719	22.14814815	9.593220339	9.44	20.16	1.889085863	1.306801061	2531	2510	0.003544
10000	25	800	0.01	0.75	10	15	21	22178	0.088712	34608	0.138432	24	20.55172414	7.36	17.52	2.162638627	1.550051696	2432	2509	0.003172
10000	25	800	0.01	0.75	10	15	20	25919	0.103676	39919	0.159676	20.55172414	15.89189189	7.44	16.8	2.153750151	1.581888656	2479	2476	0.003224
10000	25	800	0.01	0.75	10	15	18	17800	0.0712	30268	0.121072	24	12.29787234	5.84	16.36	2.388509773	1.557446652	2523	2569	0.003068
10000	25	800	0.01	0.75	10	15	22	21896	0.087584	34614	0.138456	22.14814815	12.29787234	7.56	17.56	2.03606127	1.520049082	2424	2582	0.003236
10000	25	800	0.01	0.75	10	15	23	25797	0.103188	38959	0.155836	20.55172414	15.89189189	7.68	17.44	2.177711842	1.558415192	2548	2567	0.003224
10000	25	800	0.01	0.75	10	15	24	25156	0.100624	38445	0.15378	20.55172414	10.36363636	7.76	18.28	2.057432314	1.500712334	2423	2412	0.003236
10000	25	800	0.01	0.75	10	15	25	22497	0.089988	38200	0.1528	20.55172414	13.53488372	8.72	19.16	1.894091525	1.312144968	2559	2512	0.003312
10000	25	800	0.01	0.75	10	15	26	18406	0.073624	32131	0.128524	20.55172414	12.88888889	6.56	16.04	2.198607029	1.515862685	2517	2517	0.003104
10000	25	800	0.01	0.75	10	15	27	18815	0.07526	31431	0.125724	20.55172414	16.85714286	5.68	17.24	2.572942325	1.556215188	2503	2400	0.003084
10000	25	800	0.01	0.75	10	15	30	20702	0.082808	34385	0.13754	17.93939394	11.75510204	7.12	18.04	2.114670399	1.38542942	2469	2453	0.003124
10000	25	800	0.01	0.75	10	15	29	18683	0.074732	33531	0.134124	19.16129032	14.24390244	6.28	17.28	2.357738465	1.477550021	2515	2506	0.003128
10000	25	800	0.01	0.75	10	15	28	22808	0.091232	38199	0.152796	19.16129032	12.29787234	7.36	18.08	2.180243904	1.520857425	2496	2450	0.003252
10000	25	800	0.01	0.75	10	15	1	23563	0.094252	37021	0.148084	17.93939394	11.25490196	7.84	17.28	2.105479328	1.472623163	2387	2422	0.003132
10000	25	800	0.01	0.75	10	15	2	18071	0.072284	30962	0.123848	22.14814815	16.85714286	6.32	16.28	2.327218829	1.517616474	2498	2503	0.002996
10000	25	800	0.01	0.75	10	15	3	19426	0.077704	33707	0.134828	19.16129032	12.88888889	6.4	17.48	2.406220826	1.553726144	2457	2543	0.003076
10000	25	800	0.01	0.75	10	15	4	18586	0.074344	33474	0.133896	20.55172414	10.36363636	6.44	17.36	2.361515985	1.421978295	2440	2552	0.003156
10000	25	800	0.01	0.75	10	15	5	20521	0.082084	36458	0.145832	24	7.333333333	6.96	17.56	2.212816152	1.391303859	2537	2530	0.003204
10000	25	800	0.01	0.75	10	15	6	18791	0.075164	32363	0.129452	24	16.85714286	5.76	17.12	2.52231638	1.67948466	2508	2433	0.003176
10000	25	800	0.01	0.75	10	15	7	24058	0.096232	37794	0.151176	20.55172414	13.53488372	6.6	16.52	2.503520748	1.72913916	2483	2500	0.003156
10000	25	800	0.01	0.75	10	15	8	25285	0.10114	38111	0.152444	15.02564103	9.593220339	8.56	17.68	1.934458751	1.465818676	2496	2424	0.003136
10000	25	800	0.01	0.75	10	15	9	21949	0.087796	35059	0.140236	20.55172414	13.53488372	6.96	15.88	2.221824509	1.527185602	2533	2431	0.003108
10000	25	800	0.01	0.75	10	15	10	20146	0.080584	33560	0.13424	19.16129032	15.89189189	6.96	16.68	2.218360052	1.527785272	2522	2472	0.003168
10000	25	800	0.01	0.75	15	5	11	57012	0.228048	65802	0.263208	15.89189189	8.328358209	22	22.72	0.989996742	0.927024962	2479	2457	0.027008
10000	25	800	0.01	0.75	15	5	12	48630	0.19452	56819	0.227276	20.55172414	19.16129032	20.8	21.88	0.980831795	0.924343931	2489	2494	0.026504
10000	25	800	0.01	0.75	15	5	14	59255	0.23702	68098	0.272392	10.79245283	10.36363636	21.76	22.84	0.982897978	0.928370512	2459	2525	0.026932
10000	25	800	0.01	0.75	15	5	16	60929	0.243716	70775	0.2831	12.29787234	9.964912281	22.2	22.88	0.883792294	0.837685839	2460	2486	0.026888
10000	25	800	0.01	0.75	15	5	15	56399	0.225596	65686	0.262744	8.920634921	9.593220339	21.4	23.04	0.943060635	0.895066772	2412	2461	0.027136
10000	25	800	0.01	0.75	15	5	13	57433	0.229732	66571	0.266284	16.85714286	11.25490196	21.72	22.72	0.955186925	0.909781559	2516	2500	0.026576
10000	25	800	0.01	0.75	15	5	17	63252	0.253008	72899	0.291596	16.85714286	14.24390244	22.6	23.12	0.916756703	0.864759128	2524	2486	0.027344
10000	25	800	0.01	0.75	15	5	18	54210	0.21684	63121	0.252484	11.75510204	10.36363636	22.08	22.92	0.883581643	0.828466915	2524	2544	0.02684
10000	25	800	0.01	0.75	15	5	19	59424	0.237696	68751	0.275004	12.88888889	15.89189189	21.92	22.6	0.921699716	0.868970253	2443	2538	0.026796
10000	25	800	0.01	0.75	15	5	20	53761	0.215044	62077	0.248308	17.93939394	12.29787234	22.24	22.96	0.947087469	0.891450604	2369	2482	0.027052
10000	25	800	0.01	0.75	15	5	21	59244	0.236976	68269	0.273076	20.55172414	15.02564103	21.84	23	0.970788198	0.908804674	2548	2491	0.026868
10000	25	800	0.01	0.75	15	5	22	56136	0.224544	64639	0.258556	12.29787234	12.88888889	21.88	22.56	1.00978631	0.94082229	2482	2518	0.026636
10000	25	800	0.01	0.75	15	5	23	56247	0.224988	65008	0.260032	14.24390244	11.75510204	22.24	22.92	0.863094751	0.815840808	2560	2499	0.026592
10000	25	800	0.01	0.75	15	5	24	59376	0.237504	68253	0.273012	15.89189189	15.02564103	22.44	23.24	0.908161429	0.860118251	2523	2484	0.0269
10000	25	800	0.01	0.75	15	5	25	55451	0.221804	63728	0.254912	17.93939394	10.36363636	22.04	23.2	0.928737709	0.873830343	2591	2427	0.027044
10000	25	800	0.01	0.75	15	5	26	56285	0.22514	65235	0.26094	17.93939394	15.02564103	21.68	22.28	0.924775741	0.885466055	2596	2420	0.026648
10000	25	800	0.01	0.75	15	5	27	55311	0.221244	63769	0.255076	13.53488372	15.02564103	21.76	22.48	0.968111008	0.908812725	2339	2506	0.026892
10000	25	800	0.01	0.75	15	5	28	60520	0.24208	69163	0.276652	15.02564103	14.24390244	22.32	22.72	0.948093803	0.905111994	2506	2510	0.026984
10000	25	800	0.01	0.75	15	5	29	56567	0.226268	64974	0.259896	19.16129032	12.88888889	21.28	22.28	1.022440822	0.96438511	2509	2502	0.026712
10000	25	800	0.01	0.75	15	5	30	56761	0.227044	65060	0.26024	17.93939394	12.29787234	21.28	22.24	0.941452477	0.887376103	2496	2444	0.026672
10000	25	800	0.01	0.75	15	5	1	59352	0.237408	67923	0.271692	11.75510204	12.88888889	21.32	22.4	1.057452865	1.000068684	2458	2442	0.0273
10000	25	800	0.01	0.75	15	5	2	62917	0.251668	72008	0.288032	20.55172414	15.02564103	22.48	23.16	0.935796848	0.888893765	2477	2464	0.027172
10000	25	800	0.01	0.75	15	5	3	57430	0.22972	66102	0.264408	13.53488372	9.964912281	21.4	22.8	0.948510675	0.885922105	2507	2519	0.026492
10000	25	800	0.01	0.75	15	5	4	57009	0.228036	65804	0.263216	15.89189189	8.615384615	22.12	23.04	0.953289994	0.892068089	2449	2434	0.026884
10000	25	800	0.01	0.75	15	5	5	55650	0.2226	64626	0.258504	24	19.16129032	21.52	22.4	0.972726449	0.91641339	2548	2469	0.026816
10000	25	800	0.01	0.75	15	5	6	56473	0.225892	64755	0.25902	15.02564103	11.75510204	21.52	22.28	0.971331765	0.926630679	2491	2536	0.026688
10000	25	800	0.01	0.75	15	5	7	52081	0.208324	59879	0.239516	14.24390244	10.79245283	21.48	22.84	0.944752527	0.886305985	2462	2413	0.02678
10000	25	800	0.01	0.75	15	5	8	53036	0.212144	61249	0.244996	15.89189189	13.53488372	21.12	22.52	1.060748477	0.99478325	2488	2478	0.026912
10000	25	800	0.01	0.75	15	5	9	54492	0.217968	62277	0.249108	16.85714286	10.36363636	22.56	23.24	0.895324886	0.850425349	2564	2495	0.027108
10000	25	800	0.01	0.75	15	5	10	61763	0.247052	71353	0.285412	19.16129032	15.02564103	21.92	23.04	0.941895308	0.902398989	2428	2521	0.027176
10000	25	800	0.01	0.75	15	10	11	53565	0.21426	72211	0.288844	11.25490196	9.245901639	18.76	21.76	1.136969449	1.004661626	2502	2484	0.00724
10000	25	800	0.01	0.75	15	10	14	51407	0.205628	70970	0.28388	15.89189189	7.802816901	17.48	21.44	1.227239488	1.09626673	2512	2507	0.007428
10000	25	800	0.01	0.75	15	10	15	51756	0.207024	71531	0.286124	16.85714286	9.245901639	18	20.8	1.270350482	1.108141128	2534	2552	0.00714
10000	25	800	0.01	0.75	15	10	16	53930	0.21572	72671	0.290684	20.55172414	12.88888889	18.04	21.12	1.258432013	1.118251091	2514	2491	0.007272
10000	25	800	0.01	0.75	15	10	17	46388	0.185552	66896	0.267584	19.16129032	6.911392405	17.44	21.44	1.349216517	1.113343555	2483	2466	0.007216
10000	25	800	0.01	0.75	15	10	13	53802	0.215208	73899	0.295596	14.24390244	13.53488372	18.04	21.44	1.234948905	1.052942052	2482	2437	0.007404
10000	25	800	0.01	0.75	15	10	20	57824	0.231296	77474	0.309896	14.24390244	9.964912281	18.32	21.92	1.283141461	1.08748706	2463	2432	0.007428
10000	25	800	0.01	0.75	15	10	19	43670	0.17468	62537	0.250148	16.85714286	15.02564103	17.4	20.72	1.252609678	1.075633974	2459	2480	0.007008
10000	25	800	0.01	0.75	15	10	18	50825	0.2033	70971	0.283884	11.75510204	10.79245283	18.08	21.32	1.284060761	1.159769572	2460	2422	0.007332
10000	25	800	0.01	0.75	15	10	21	46211	0.184844	65243	0.260972	20.55172414	12.88888889	17.76	20.8	1.226407376	1.054173873	2507	2511	0.007236
10000	25	800	0.01	0.75	15	10	12	48940	0.19576	68906	0.275624	17.93939394	10.79245283	17.32	20.96	1.302913865	1.103251427	2492	2492	0.007068
10000	25	800	0.01	0.75	15	10	22	48265	0.19306	66270	0.26508	19.16129032	12.29787234	17.24	21.28	1.339740773	1.195389148	2564	2545	0.007132
10000	25	800	0.01	0.75	15	10	23	45388	0.181552	63450	0.2538	16.85714286	12.29787234	15.92	19.96	1.383497828	1.178201247	2487	2542	0.006816
10000	25	800	0.01	0.75	15	10	24	52446	0.209784	70481	0.281924	13.53488372	9.245901639	19.28	22.4	1.197926237	1.058644727	2410	2503	0.00752
10000	25	800	0.01	0.75	15	10	25	58961	0.235844	77991	0.311964	15.89189189	7.802816901	18.96	21.64	1.242156116	1.083444885	2507	2452	0.007528
10000	25	800	0.01	0.75	15	10	26	44953	0.179812	62119	0.248476	15.89189189	15.89189189	17.56	20.92	1.304771406	1.138073314	2462	2411	0.007024
10000	25	800	0.01	0.75	15	10	27	48759	0.195036	65971	0.263884	17.93939394	10.79245283	17.28	20.68	1.315617799	1.160467795	2486	2552	0.007024
10000	25	800	0.01	0.75	15	10	28	51084	0.204336	71494	0.285976	14.24390244	9.964912281	18.2	21.28	1.39186919	1.16997957	2540	2458	0.007272
10000	25	800	0.01	0.75	15	10	29	49439	0.197756	67334	0.269336	20.55172414	14.24390244	17.12	20.48	1.3511427	1.176701099	2517	2438	0.007124
10000	25	800	0.01	0.75	15	10	30	44053	0.176212	61195	0.24478	14.24390244	12.29787234	16.04	20.36	1.488630794	1.254182149	2548	2577	0.006908
10000	25	800	0.01	0.75	15	10	1	51393	0.205572	70784	0.283136	20.55172414	12.88888889	18.8	21.56	1.29406435	1.126703905	2466	2479	0.007504
10000	25	800	0.01	0.75	15	10	2	53921	0.215684	72616	0.290464	13.53488372	8.328358209	17.84	21.12	1.247905382	1.06724697	2432	2490	0.00742
10000	25	800	0.01	0.75	15	10	3	51532	0.206128	69977	0.279908	11.25490196	9.245901639	17.52	20.88	1.33134913	1.175459976	2535	2500	0.0072
10000	25	800	0.01	0.75	15	10	4	55371	0.221484	73337	0.293348	15.02564103	11.75510204	17.6	20.44	1.292651174	1.150544107	2511	2511	0.007168
10000	25	800	0.01	0.75	15	10	5	53559	0.214236	74191	0.296764	19.16129032	15.89189189	19	21.64	1.255466929	1.043235653	2427	2535	0.007312
10000	25	800	0.01	0.75	15	10	6	50289	0.201156	68899	0.275596	15.02564103	11.75510204	18.12	20.96	1.352133315	1.178112095	2409	2558	0.007408
10000	25	800	0.01	0.75	15	10	7	54810	0.21924	71775	0.2871	17.93939394	14.24390244	17.68	20.36	1.264698303	1.124624891	2528	2458	0.007212
10000	25	800	0.01	0.75	15	10	8	52015	0.20806	70810	0.28324	14.24390244	8.057971014	18.36	20.88	1.172392016	1.041023203	2464	2531	0.007176
10000	25	800	0.01	0.75	15	10	9	45278	0.181112	63816	0.255264	13.53488372	10.36363636	17.24	20.44	1.286158316	1.112361413	2549	2538	0.007096
10000	25	800	0.01	0.75	15	10	10	53526	0.214104	72922	0.291688	15.89189189	15.02564103	17.4	21.16	1.432202655	1.21431798	2450	2522	0.007264
10000	25	800	0.01	0.75	15	15	11	30580	0.12232	51036	0.204144	15.89189189	9.964912281	12.72	19.12	1.688215317	1.267423791	2508	2482	0.003284
10000	25	800	0.01	0.75	15	15	13	27976	0.111904	46033	0.184132	15.89189189	12.29787234	13.12	19.84	1.684331777	1.271976809	2466	2534	0.0032
10000	25	800	0.01	0.75	15	15	14	29640	0.11856	46825	0.1873	19.16129032	11.75510204	12.56	19.44	1.750190956	1.359830586	2580	2552	0.003232
10000	25	800	0.01	0.75	15	15	16	26837	0.107348	45593	0.182372	24	13.53488372	11.24	18.8	1.832041048	1.319248891	2500	2588	0.00312
10000	25	800	0.01	0.75	15	15	15	28742	0.114968	46774	0.187096	20.55172414	12.88888889	12	20.12	1.689304985	1.287654018	2462	2512	0.003236
10000	25	800	0.01	0.75	15	15	18	30268	0.121072	46796	0.187184	19.16129032	10.79245283	12.56	19.08	1.750209629	1.324640116	2465	2452	0.003084
10000	25	800	0.01	0.75	15	15	12	25736	0.102944	42532	0.170128	16.85714286	10.36363636	11.12	17.44	1.702741702	1.278695628	2459	2552	0.002912
10000	25	800	0.01	0.75	15	15	19	27866	0.111464	44142	0.176568	19.16129032	10.79245283	12.88	18.92	1.596228848	1.227287598	2500	2439	0.00306
10000	25	800	0.01	0.75	15	15	20	29377	0.117508	46423	0.185692	15.02564103	9.245901639	12.48	18.28	1.627651223	1.291469993	2377	2352	0.003056
10000	25	800	0.01	0.75	15	15	17	28390	0.11356	47540	0.19016	20.55172414	15.02564103	12.16	19.4	1.659581512	1.216183042	2516	2500	0.003164
10000	25	800	0.01	0.75	15	15	21	31401	0.125604	47172	0.188688	14.24390244	7.561643836	14.12	19.8	1.604246946	1.227390929	2493	2513	0.003224
10000	25	800	0.01	0.75	15	15	22	32991	0.131964	53011	0.212044	19.16129032	9.593220339	13.68	19.68	1.52633428	1.110139316	2532	2543	0.0033
10000	25	800	0.01	0.75	15	15	23	33552	0.134208	53323	0.213292	15.89189189	7.333333333	12.8	19.96	1.601159393	1.264272037	2511	2564	0.003356
10000	25	800	0.01	0.75	15	15	24	32744	0.130976	51395	0.20558	16.85714286	8.057971014	12.52	19.12	1.551947381	1.260194767	2539	2378	0.003144
10000	25	800	0.01	0.75	15	15	25	30017	0.120068	49291	0.197164	19.16129032	3.921259843	13.68	19.36	1.575321163	1.202695435	2514	2519	0.00328
10000	25	800	0.01	0.75	15	15	26	28870	0.11548	45886	0.183544	19.16129032	11.75510204	11.52	17.96	1.709833178	1.380291265	2551	2492	0.0031
10000	25	800	0.01	0.75	15	15	27	26760	0.10704	46263	0.185052	16.85714286	7.561643836	12.08	19.76	1.704984049	1.253393582	2551	2449	0.003212
10000	25	800	0.01	0.75	15	15	28	27943	0.111772	47231	0.188924	16.85714286	9.245901639	11.76	19.16	1.790204733	1.340985555	2543	2564	0.003164
10000	25	800	0.01	0.75	15	15	29	28776	0.115104	45113	0.180452	16.85714286	8.057971014	12.36	18.96	1.737423264	1.415237306	2514	2513	0.003068
10000	25	800	0.01	0.75	15	15	30	30920	0.12368	50842	0.203368	20.55172414	11.25490196	13.44	20.04	1.67807539	1.293823825	2493	2516	0.003356
10000	25	800	0.01	0.75	15	15	1	26516	0.106064	42193	0.168772	17.93939394	9.964912281	11.24	18.24	1.640170085	1.217259678	2490	2533	0.00298
10000	25	800	0.01	0.75	15	15	2	30168	0.120672	49493	0.197972	15.89189189	9.964912281	12.24	19.16	1.678866838	1.270784346	2400	2399	0.003204
10000	25	800	0.01	0.75	15	15	3	31710	0.12684	48596	0.194384	20.55172414	14.24390244	12.88	19.12	1.648536195	1.303414409	2450	2601	0.003164
10000	25	800	0.01	0.75	15	15	4	31365	0.12546	52740	0.21096	19.16129032	14.24390244	13.44	20.48	1.618268326	1.180243308	2576	2542	0.003324
10000	25	800	0.01	0.75	15	15	5	24677	0.098708	40537	0.162148	6.352941176	6.530120482	11.16	18.24	1.999669283	1.517603966	2515	2515	0.002972
10000	25	800	0.01	0.75	15	15	6	28040	0.11216	47341	0.189364	17.93939394	11.75510204	12.64	19.52	1.671816926	1.266695484	2449	2472	0.003192
10000	25	800	0.01	0.75	15	15	7	30659	0.122636	52087	0.208348	15.02564103	10.36363636	13.88	20.08	1.500226815	1.202999631	2497	2385	0.003304
10000	25	800	0.01	0.75	15	15	8	30449	0.121796	48546	0.194184	17.93939394	11.75510204	13.28	19.12	1.583374669	1.195075672	2460	2408	0.003092
10000	25	800	0.01	0.75	15	15	9	27365	0.10946	47549	0.190196	19.16129032	13.53488372	12.92	19.6	1.623861878	1.2015019	2551	2498	0.00318
10000	25	800	0.01	0.75	15	15	10	30798	0.123192	48759	0.195036	11.25490196	6.911392405	12.68	20.12	1.71773805	1.245710709	2478	2533	0.003236
10000	25	800	0.01	1	5	5	11	5076	0.020304	7720	0.03088	22.14814815	22.14814815	9.36	13.6	1.996839677	1.650188494	2441	2484	0.017412
10000	25	800	0.01	1	5	5	12	3825	0.0153	6472	0.025888	24	20.55172414	7.56	13.44	2.19940623	1.64191629	2476	2556	0.017416
10000	25	800	0.01	1	5	5	13	3744	0.014976	6777	0.027108	24	16.85714286	8.4	14.28	2.107425052	1.558933778	2487	2504	0.017612
10000	25	800	0.01	1	5	5	14	5061	0.020244	7822	0.031288	24	24	9.44	15.16	2.1415396	1.732354335	2462	2445	0.01778
10000	25	800	0.01	1	5	5	15	4635	0.01854	6927	0.027708	20.55172414	20.55172414	9.4	14.56	1.92235448	1.604996419	2383	2529	0.01758
10000	25	800	0.01	1	5	5	16	5183	0.020732	8115	0.03246	24	17.93939394	10.08	15.92	1.917575217	1.547376116	2527	2505	0.017952
10000	25	800	0.01	1	5	5	17	4114	0.016456	6664	0.026656	16.85714286	20.55172414	9.28	13.96	1.880085129	1.552427227	2377	2586	0.017916
10000	25	800	0.01	1	5	5	18	4869	0.019476	7939	0.031756	24	22.14814815	9.72	16.8	1.957223947	1.523937866	2461	2587	0.017804
10000	25	800	0.01	1	5	5	19	4337	0.017348	6878	0.027512	19.16129032	17.93939394	8.92	13.76	2.033560605	1.661888043	2534	2483	0.017468
10000	25	800	0.01	1	5	5	20	4656	0.018624	7271	0.029084	22.14814815	19.16129032	9	14.84	2.118772697	1.645045272	2514	2494	0.017576
10000	25	800	0.01	1	5	5	21	3703	0.014812	6308	0.025232	24	22.14814815	8.52	13.6	2.00178057	1.550786722	2558	2500	0.0176
10000	25	800	0.01	1	5	5	22	5179	0.020716	8478	0.033912	19.16129032	19.16129032	9.52	15.68	1.900226268	1.521400609	2454	2566	0.017812
10000	25	800	0.01	1	5	5	23	4468	0.017872	7232	0.028928	24	20.55172414	9.76	15.56	1.882882873	1.535430875	2441	2394	0.017728
10000	25	800	0.01	1	5	5	24	3417	0.013668	6105	0.02442	22.14814815	17.93939394	8.04	13.88	1.972811519	1.524277288	2564	2510	0.017256
10000	25	800	0.01	1	5	5	25	3893	0.015572	6181	0.024724	19.16129032	22.14814815	7.48	13.24	2.274560282	1.729281983	2472	2546	0.017468
10000	25	800	0.01	1	5	5	29	4475	0.0179	7124	0.028496	19.16129032	19.16129032	9.56	15.04	1.783602417	1.469124038	2395	2503	0.017544
10000	25	800	0.01	1	5	5	26	5331	0.021324	8132	0.032528	20.55172414	16.85714286	9.16	14.72	2.257334219	1.75974409	2442	2437	0.017612
10000	25	800	0.01	1	5	5	27	4879	0.019516	7922	0.031688	24	17.93939394	9.96	15.16	1.88009813	1.475372917	2459	2503	0.018004
10000	25	800	0.01	1	5	5	28	4625	0.0185	7052	0.028208	24	17.93939394	8.4	14.44	2.070371714	1.578296992	2518	2474	0.0177
10000	25	800	0.01	1	5	5	30	3716	0.014864	6178	0.024712	19.16129032	19.16129032	8.16	13.24	2.190590466	1.720261365	2533	2448	0.017508
10000	25	800	0.01	1	5	5	1	4428	0.017712	7135	0.02854	22.14814815	22.14814815	9.72	15.2	1.980677022	1.518187518	2479	2533	0.017944
10000	25	800	0.01	1	5	5	2	4460	0.01784	7385	0.02954	20.55172414	22.14814815	10.16	15.4	1.750019727	1.421037624	2469	2509	0.017628
10000	25	800	0.01	1	5	5	3	3257	0.013028	5590	0.02236	24	22.14814815	7.48	12.64	2.107465737	1.652066176	2554	2519	0.017276
10000	25	800	0.01	1	5	5	4	4278	0.017112	6666	0.026664	24	22.14814815	9.64	14.4	1.79734556	1.433767286	2505	2444	0.017508
10000	25	800	0.01	1	5	5	5	5573	0.022292	8382	0.033528	22.14814815	20.55172414	10.04	15.24	1.769849515	1.447281948	2470	2563	0.017964
10000	25	800	0.01	1	5	5	6	4442	0.017768	6899	0.027596	20.55172414	19.16129032	8.12	13.04	2.129127304	1.764578354	2462	2510	0.017752
10000	25	800	0.01	1	5	5	7	3929	0.015716	6503	0.026012	24	22.14814815	8.84	14.04	1.979275116	1.560935303	2608	2546	0.017572
10000	25	800	0.01	1	5	5	8	3218	0.012872	5719	0.022876	22.14814815	19.16129032	8.2	13.36	2.087993834	1.65627223	2385	2509	0.017552
10000	25	800	0.01	1	5	5	9	3911	0.015644	6711	0.026844	24	22.14814815	8.68	13.72	2.028515549	1.622091971	2528	2497	0.017672
10000	25	800	0.01	1	5	5	10	3106	0.012424	5475	0.0219	24	24	7.04	12.76	2.125552955	1.634703703	2414	2449	0.01746
10000	25	800	0.01	1	5	10	15	8665	0.03466	13892	0.055568	24	15.89189189	3.6	13.6	3.119564701	1.978847157	2475	2476	0.00482
10000	25	800	0.01	1	5	10	14	6408	0.025632	12021	0.048084	22.14814815	15.02564103	3.36	13.88	3.430212317	1.863267992	2476	2454	0.004784
10000	25	800	0.01	1	5	10	11	6618	0.026472	11083	0.044332	22.14814815	22.14814815	3.04	12.24	3.004095686	1.973122784	2499	2534	0.004624
10000	25	800	0.01	1	5	10	12	8653	0.034612	13501	0.054004	24	19.16129032	3.2	11.56	3.312854362	2.249300859	2519	2512	0.004584
10000	25	800	0.01	1	5	10	13	6817	0.027268	10918	0.043672	22.14814815	16.85714286	2.64	10.52	3.202288704	2.326626646	2488	2559	0.004408
10000	25	800	0.01	1	5	10	16	9393	0.037572	15743	0.062972	24	19.16129032	3.36	13	3.221781317	2.134769084	2529	2498	0.004596
10000	25	800	0.01	1	5	10	18	5232	0.020928	9468	0.037872	24	19.16129032	2.96	11.52	3.445344639	2.114878672	2427	2462	0.004556
10000	25	800	0.01	1	5	10	17	6859	0.027436	10969	0.043876	20.55172414	17.93939394	3.28	10.68	2.956158882	2.127806843	2598	2496	0.004556
10000	25	800	0.01	1	5	10	19	5344	0.021376	9515	0.03806	24	20.55172414	3.12	11.76	3.351919114	1.929292385	2532	2479	0.004468
10000	25	800	0.01	1	5	10	20	6181	0.024724	10894	0.043576	22.14814815	16.85714286	2.96	11.96	2.864966721	2.018725071	2461	2456	0.004564
10000	25	800	0.01	1	5	10	21	8951	0.035804	13896	0.055584	22.14814815	13.53488372	4.08	13.64	2.862901585	1.983197329	2438	2448	0.0047
10000	25	800	0.01	1	5	10	22	7579	0.030316	11865	0.04746	22.14814815	22.14814815	3.6	11.92	2.893639049	2.067533468	2512	2544	0.004608
10000	25	800	0.01	1	5	10	23	7288	0.029152	11273	0.045092	24	22.14814815	3.28	13.44	3.148727636	2.074544446	2511	2529	0.00462
10000	25	800	0.01	1	5	10	25	6174	0.024696	10744	0.042976	24	22.14814815	3.28	12.64	3.398393507	2.019498561	2524	2520	0.00456
10000	25	800	0.01	1	5	10	24	8640	0.03456	13850	0.0554	24	19.16129032	3.04	11.72	3.347913065	2.350712788	2471	2524	0.00458
10000	25	800	0.01	1	5	10	26	4002	0.016008	8510	0.03404	20.55172414	12.29787234	2.24	11.12	3.325603946	2.039558089	2557	2509	0.00452
10000	25	800	0.01	1	5	10	27	9205	0.03682	14289	0.057156	17.93939394	15.02564103	4.56	13.4	2.87492087	2.087980599	2503	2517	0.004824
10000	25	800	0.01	1	5	10	28	8896	0.035584	13292	0.053168	24	16.85714286	3.76	12.64	3.144240542	2.071569754	2488	2594	0.004528
10000	25	800	0.01	1	5	10	29	6997	0.027988	11247	0.044988	22.14814815	19.16129032	3.28	11.92	3.392646692	2.249125704	2496	2541	0.004488
10000	25	800	0.01	1	5	10	30	8132	0.032528	12634	0.050536	22.14814815	17.93939394	3.52	11.8	3.209091547	2.239493946	2525	2486	0.004608
10000	25	800	0.01	1	5	10	1	7271	0.029084	12417	0.049668	20.55172414	10.36363636	3.52	13.24	3.16694538	1.959148532	2469	2474	0.004648
10000	25	800	0.01	1	5	10	2	7906	0.031624	13092	0.052368	24	17.93939394	3.64	11.76	2.761635733	2.073974851	2511	2485	0.00452
10000	25	800	0.01	1	5	10	3	7690	0.03076	11854	0.047416	20.55172414	16.85714286	3.52	12.16	2.941025616	2.087351904	2511	2657	0.004656
10000	25	800	0.01	1	5	10	4	4238	0.016952	9298	0.037192	22.14814815	17.93939394	2.32	11.16	3.188336336	2.160698195	2481	2417	0.004496
10000	25	800	0.01	1	5	10	5	8573	0.034292	13750	0.055	22.14814815	22.14814815	3.96	12.76	2.918931976	1.927417786	2507	2362	0.00464
10000	25	800	0.01	1	5	10	6	7210	0.02884	12642	0.050568	24	19.16129032	3.44	11.64	3.147352674	2.056116017	2506	2494	0.004604
10000	25	800	0.01	1	5	10	7	3796	0.015184	9499	0.037996	22.14814815	11.25490196	2.16	11	3.478443233	2.026322174	2436	2508	0.004536
10000	25	800	0.01	1	5	10	8	6648	0.026592	12284	0.049136	22.14814815	17.93939394	3.2	12.88	3.08250909	1.920806934	2525	2468	0.004588
10000	25	800	0.01	1	5	10	9	7983	0.031932	13678	0.054712	22.14814815	17.93939394	3.68	12.92	3.025059101	2.010981431	2524	2570	0.004768
10000	25	800	0.01	1	5	10	10	8442	0.033768	12824	0.051296	20.55172414	17.93939394	3.28	12.16	3.10771991	2.255771615	2511	2402	0.004576
10000	25	800	0.01	1	5	15	11	5814	0.023256	10478	0.041912	22.14814815	15.02564103	1.36	10.48	3.172312802	2.314884378	2451	2534	0.001944
10000	25	800	0.01	1	5	15	12	7436	0.029744	12140	0.04856	24	15.89189189	1.36	10.48	3.623869285	2.601966234	2475	2547	0.001968
10000	25	800	0.01	1	5	15	14	5432	0.021728	9971	0.039884	22.14814815	10.36363636	1.2	9.76	2.577103376	2.413769738	2468	2524	0.001888
10000	25	800	0.01	1	5	15	13	7166	0.028664	11284	0.045136	24	19.16129032	1.76	10	3.071460964	2.590551188	2565	2534	0.00188
10000	25	800	0.01	1	5	15	15	7493	0.029972	12016	0.048064	22.14814815	14.24390244	1.36	8.92	3.321812667	2.733416371	2446	2521	0.0019
10000	25	800	0.01	1	5	15	16	7363	0.029452	12358	0.049432	22.14814815	14.24390244	1.2	10.8	3.031307929	2.516639198	2424	2469	0.001964
10000	25	800	0.01	1	5	15	17	5483	0.021932	10046	0.040184	22.14814815	17.93939394	1.36	9.84	2.713247571	2.444714486	2477	2511	0.001908
10000	25	800	0.01	1	5	15	18	5770	0.02308	11606	0.046424	24	16.85714286	1.44	10.92	2.281489997	2.158859447	2513	2545	0.002032
10000	25	800	0.01	1	5	15	19	6355	0.02542	10869	0.043476	24	19.16129032	1.36	9.84	3.613098251	2.643764131	2583	2538	0.001924
10000	25	800	0.01	1	5	15	20	6455	0.02582	11894	0.047576	24	17.93939394	1.68	11.8	3.719343504	2.189222884	2586	2388	0.002008
10000	25	800	0.01	1	5	15	21	5683	0.022732	12035	0.04814	22.14814815	16.85714286	1.2	10.84	2.87581193	2.356393905	2426	2544	0.002036
10000	25	800	0.01	1	5	15	22	5043	0.020172	9229	0.036916	24	17.93939394	1.2	9.84	2.792801586	2.460849898	2518	2430	0.001872
10000	25	800	0.01	1	5	15	23	5443	0.021772	10346	0.041384	24	13.53488372	1.52	10.48	3.26171191	2.256855919	2528	2548	0.001936
10000	25	800	0.01	1	5	15	24	5804	0.023216	10754	0.043016	24	19.16129032	1.36	10.24	3.501580966	2.453734666	2462	2544	0.001924
10000	25	800	0.01	1	5	15	25	4692	0.018768	9454	0.037816	22.14814815	15.02564103	0.96	10.76	2.732583281	2.198641809	2519	2432	0.001924
10000	25	800	0.01	1	5	15	26	7996	0.031984	12783	0.051132	24	14.24390244	1.44	10.16	2.761327736	2.437270352	2556	2554	0.001928
10000	25	800	0.01	1	5	15	28	4564	0.018256	8025	0.0321	24	24	0.96	8.44	2.83646314	2.498896175	2504	2385	0.001792
10000	25	800	0.01	1	5	15	29	3679	0.014716	9785	0.03914	24	20.55172414	1.28	11.84	3.733437637	2.107050156	2423	2542	0.002112
10000	25	800	0.01	1	5	15	30	7250	0.029	13072	0.052288	20.55172414	19.16129032	1.76	11	2.391891903	2.208989301	2491	2573	0.002084
10000	25	800	0.01	1	5	15	27	3997	0.015988	7882	0.031528	24	22.14814815	1.04	9.68	3.002933959	2.507996262	2458	2591	0.001868
10000	25	800	0.01	1	5	15	1	4830	0.01932	8919	0.035676	24	19.16129032	1.36	10.28	3.430293519	2.499162875	2496	2454	0.001892
10000	25	800	0.01	1	5	15	2	5345	0.02138	9631	0.038524	24	14.24390244	1.2	10.44	2.360856503	2.353790913	2490	2493	0.001892
10000	25	800	0.01	1	5	15	3	4650	0.0186	9134	0.036536	24	12.29787234	1.12	10.12	2.520481761	2.281791056	2430	2488	0.001872
10000	25	800	0.01	1	5	15	4	3197	0.012788	7643	0.030572	24	19.16129032	0.8	10.16	2.263121961	2.317994414	2452	2452	0.001876
10000	25	800	0.01	1	5	15	5	7728	0.030912	13207	0.052828	22.14814815	15.89189189	1.36	11.16	2.68737	2.344204999	2553	2531	0.001992
10000	25	800	0.01	1	5	15	6	4043	0.016172	8526	0.034104	24	12.29787234	0.96	8.88	3.234114136	2.614745535	2611	2510	0.001868
10000	25	800	0.01	1	5	15	7	7731	0.030924	12194	0.048776	24	15.89189189	1.36	11.4	3.454228843	2.623745476	2555	2527	0.00198
10000	25	800	0.01	1	5	15	8	6965	0.02786	11840	0.04736	24	17.93939394	1.12	10.6	3.292423926	2.648137009	2472	2420	0.001968
10000	25	800	0.01	1	5	15	9	7034	0.028136	12855	0.05142	24	19.16129032	1.6	10.92	3.58404866	2.405682075	2494	2424	0.00202
10000	25	800	0.01	1	5	15	10	6143	0.024572	11161	0.044644	24	20.55172414	1.36	11.36	3.474738164	2.429899604	2463	2463	0.00198
10000	25	800	0.01	1	10	5	11	29778	0.119112	36339	0.145356	20.55172414	16.85714286	16.72	19.24	1.304084325	1.220675803	2472	2560	0.018076
10000	25	800	0.01	1	10	5	12	22061	0.088244	28289	0.113156	17.93939394	14.24390244	15.2	18.08	1.402874037	1.262640938	2413	2443	0.01738
10000	25	800	0.01	1	10	5	13	26467	0.105868	32453	0.129812	19.16129032	14.24390244	15.96	18.8	1.317985685	1.213226688	2472	2505	0.017688
10000	25	800	0.01	1	10	5	15	21328	0.085312	27209	0.108836	19.16129032	15.89189189	14.44	16.72	1.429196352	1.326035937	2506	2517	0.0172
10000	25	800	0.01	1	10	5	14	23143	0.092572	28883	0.115532	22.14814815	10.79245283	14.84	17.88	1.474935094	1.369380519	2544	2437	0.01742
10000	25	800	0.01	1	10	5	16	26789	0.107156	33154	0.132616	15.02564103	13.53488372	15.72	18.84	1.322609446	1.215602287	2497	2498	0.017468
10000	25	800	0.01	1	10	5	17	26191	0.104764	32785	0.13114	22.14814815	16.85714286	14.72	17.36	1.448104144	1.35245699	2507	2500	0.017168
10000	25	800	0.01	1	10	5	18	29971	0.119884	37941	0.151764	19.16129032	15.89189189	16.48	18.72	1.434142779	1.307934769	2376	2410	0.017648
10000	25	800	0.01	1	10	5	19	29192	0.116768	36241	0.144964	24	24	15.92	19.2	1.334271384	1.209357147	2453	2528	0.017724
10000	25	800	0.01	1	10	5	21	22111	0.088444	28555	0.11422	19.16129032	16.85714286	15.28	18.48	1.276772921	1.158881046	2567	2588	0.017444
10000	25	800	0.01	1	10	5	20	29076	0.116304	36524	0.146096	16.85714286	14.24390244	15.84	18.44	1.499462236	1.364801623	2584	2442	0.017884
10000	25	800	0.01	1	10	5	23	25285	0.10114	31122	0.124488	15.02564103	13.53488372	14.2	16.68	1.52986446	1.453221397	2445	2497	0.017556
10000	25	800	0.01	1	10	5	24	26406	0.105624	32547	0.130188	20.55172414	22.14814815	15.44	18.32	1.365053889	1.244650113	2506	2593	0.017424
10000	25	800	0.01	1	10	5	25	29411	0.117644	36809	0.147236	15.89189189	16.85714286	16.04	18.92	1.40344159	1.279380964	2516	2447	0.017772
10000	25	800	0.01	1	10	5	22	24072	0.096288	30057	0.120228	12.29787234	11.75510204	15.56	18.04	1.407442392	1.281621059	2566	2494	0.01704
10000	25	800	0.01	1	10	5	26	25844	0.103376	32582	0.130328	22.14814815	12.88888889	15.44	18.16	1.357472731	1.215165226	2562	2462	0.017528
10000	25	800	0.01	1	10	5	28	30039	0.120156	37017	0.148068	22.14814815	15.89189189	15.88	18.28	1.4756211	1.367396846	2435	2486	0.017688
10000	25	800	0.01	1	10	5	27	22814	0.091256	28718	0.114872	16.85714286	16.85714286	15.12	17.68	1.37305131	1.253514658	2547	2476	0.017408
10000	25	800	0.01	1	10	5	29	23784	0.095136	30401	0.121604	20.55172414	17.93939394	14.96	17.92	1.460217275	1.304351028	2523	2465	0.017492
10000	25	800	0.01	1	10	5	30	24001	0.096004	29643	0.118572	17.93939394	16.85714286	15.12	17.4	1.496133965	1.377715284	2428	2430	0.017464
10000	25	800	0.01	1	10	5	1	26423	0.105692	32772	0.131088	22.14814815	20.55172414	14.52	17.12	1.503189305	1.382000127	2503	2418	0.017204
10000	25	800	0.01	1	10	5	2	25002	0.100008	31287	0.125148	17.93939394	19.16129032	14.96	17.76	1.431477907	1.30148503	2463	2543	0.017352
10000	25	800	0.01	1	10	5	3	25958	0.103832	32352	0.129408	19.16129032	15.89189189	13.2	15.68	1.592641308	1.483944864	2494	2501	0.017036
10000	25	800	0.01	1	10	5	4	27603	0.110412	34626	0.138504	16.85714286	15.02564103	16	18.32	1.327513563	1.213176255	2564	2477	0.017292
10000	25	800	0.01	1	10	5	5	27927	0.111708	34392	0.137568	15.89189189	15.89189189	16.44	18.52	1.409397005	1.295029643	2450	2509	0.017484
10000	25	800	0.01	1	10	5	6	26323	0.105292	32584	0.130336	19.16129032	15.89189189	15.76	18.6	1.356603759	1.224549282	2501	2558	0.01738
10000	25	800	0.01	1	10	5	7	28570	0.11428	34964	0.139856	15.89189189	16.85714286	16.08	18.24	1.435810997	1.325652902	2500	2514	0.017552
10000	25	800	0.01	1	10	5	8	27341	0.109364	33719	0.134876	24	19.16129032	16.12	19	1.425139113	1.30268679	2483	2581	0.017412
10000	25	800	0.01	1	10	5	9	23554	0.094216	29083	0.116332	15.02564103	11.75510204	14.6	17.72	1.478996617	1.343440805	2462	2527	0.017392
10000	25	800	0.01	1	10	5	10	25118	0.100472	31168	0.124672	19.16129032	15.02564103	15.28	17.56	1.38796286	1.291637316	2508	2470	0.017372
10000	25	800	0.01	1	10	10	11	16579	0.066316	27172	0.108688	22.14814815	12.88888889	10	16.24	1.907168941	1.498506025	2452	2554	0.004728
10000	25	800	0.01	1	10	10	12	13609	0.054436	22596	0.090384	20.55172414	15.89189189	8.6	15.16	2.090664543	1.59760653	2520	2418	0.004532
10000	25	800	0.01	1	10	10	13	12469	0.049876	21448	0.085792	22.14814815	16.85714286	8.56	14.76	2.107233977	1.590425164	2421	2454	0.004444
10000	25	800	0.01	1	10	10	14	18491	0.073964	27787	0.111148	22.14814815	10.79245283	9.36	15.88	2.226504765	1.788438882	2483	2540	0.00456
10000	25	800	0.01	1	10	10	15	9952	0.039808	18195	0.07278	15.89189189	11.25490196	7.68	14.48	2.174175161	1.574104709	2493	2533	0.004404
10000	25	800	0.01	1	10	10	16	13744	0.054976	22559	0.090236	17.93939394	15.89189189	8.8	14.6	2.06241001	1.730181647	2500	2536	0.004628
10000	25	800	0.01	1	10	10	17	18123	0.072492	28971	0.115884	20.55172414	12.88888889	10.52	17.12	1.928938043	1.481657671	2408	2512	0.004844
10000	25	800	0.01	1	10	10	18	14497	0.057988	24228	0.096912	22.14814815	16.85714286	7.88	14.56	2.347782861	1.760191552	2495	2528	0.004436
10000	25	800	0.01	1	10	10	19	13748	0.054992	22697	0.090788	22.14814815	17.93939394	9.24	15.72	1.991263411	1.583865622	2431	2526	0.0046
10000	25	800	0.01	1	10	10	20	11017	0.044068	19824	0.079296	24	17.93939394	7.92	14.08	2.039795036	1.532728373	2531	2443	0.00448
10000	25	800	0.01	1	10	10	21	13769	0.055076	22505	0.09002	24	15.89189189	8.4	14.96	2.089426621	1.581703632	2523	2529	0.004572
10000	25	800	0.01	1	10	10	23	13368	0.053472	21804	0.087216	20.55172414	20.55172414	8.64	14.84	2.249422572	1.788381285	2434	2468	0.00454
10000	25	800	0.01	1	10	10	24	12113	0.048452	20458	0.081832	22.14814815	17.93939394	8.12	14.08	2.22287827	1.635736688	2451	2536	0.004428
10000	25	800	0.01	1	10	10	25	16691	0.066764	28170	0.11268	22.14814815	15.02564103	10.72	17.16	1.880671612	1.477370343	2567	2493	0.004788
10000	25	800	0.01	1	10	10	26	16263	0.065052	26553	0.106212	20.55172414	16.85714286	8.08	14.96	2.165415152	1.650230019	2494	2455	0.004564
10000	25	800	0.01	1	10	10	27	16519	0.066076	25769	0.103076	20.55172414	19.16129032	10.28	15.4	1.882267747	1.521223611	2491	2472	0.004512
10000	25	800	0.01	1	10	10	22	17531	0.070124	26223	0.104892	16.85714286	8.920634921	9.88	16.24	2.06035352	1.595289789	2429	2437	0.0047
10000	25	800	0.01	1	10	10	28	12753	0.051012	22560	0.09024	19.16129032	16.85714286	7.84	15.08	2.232778589	1.583349563	2559	2481	0.004512
10000	25	800	0.01	1	10	10	30	12695	0.05078	20140	0.08056	16.85714286	15.89189189	9.76	15.08	1.93524797	1.484185971	2427	2523	0.00458
10000	25	800	0.01	1	10	10	29	14122	0.056488	22673	0.090692	24	19.16129032	8.88	14.2	1.976706755	1.621560878	2465	2581	0.004384
10000	25	800	0.01	1	10	10	1	11315	0.04526	19362	0.077448	19.16129032	15.89189189	8	14.04	2.145989908	1.610240839	2476	2479	0.004424
10000	25	800	0.01	1	10	10	2	11889	0.047556	19551	0.078204	19.16129032	14.24390244	8.32	14.76	1.999117371	1.505221908	2449	2409	0.004436
10000	25	800	0.01	1	10	10	3	11893	0.047572	19382	0.077528	22.14814815	14.24390244	7.68	13.4	2.367477479	1.67900511	2435	2577	0.004372
10000	25	800	0.01	1	10	10	4	15730	0.06292	25425	0.1017	22.14814815	17.93939394	9.92	15.92	1.970481459	1.510917512	2496	2542	0.004752
10000	25	800	0.01	1	10	10	5	14359	0.057436	23694	0.094776	20.55172414	19.16129032	9.8	15.88	1.898878971	1.475923105	2453	2510	0.00464
10000	25	800	0.01	1	10	10	6	16927	0.067708	26585	0.10634	20.55172414	17.93939394	10.72	15.36	1.922088618	1.614585078	2567	2496	0.004704
10000	25	800	0.01	1	10	10	7	12428	0.049712	19818	0.079272	16.85714286	14.24390244	7.32	12.68	2.265827348	1.847782053	2476	2506	0.004316
10000	25	800	0.01	1	10	10	8	12583	0.050332	21935	0.08774	22.14814815	17.93939394	8.92	14.72	1.990276082	1.579477768	2496	2403	0.004476
10000	25	800	0.01	1	10	10	9	12937	0.051748	21606	0.086424	16.85714286	15.02564103	9.16	14.68	1.893470518	1.565907381	2494	2444	0.004548
10000	25	800	0.01	1	10	10	10	15709	0.062836	24044	0.096176	20.55172414	19.16129032	9.8	15.12	1.915398234	1.472882901	2582	2534	0.00454
10000	25	800	0.01	1	10	15	11	24331	0.097324	35199	0.140796	15.89189189	13.53488372	5.68	13.12	2.338592342	1.709816947	2504	2521	0.001952
10000	25	800	0.01	1	10	15	12	19324	0.077296	31186	0.124744	22.14814815	15.02564103	4.56	12.08	2.80541755	2.053496117	2583	2459	0.001904
10000	25	800	0.01	1	10	15	13	22905	0.09162	34540	0.13816	24	17.93939394	5.96	13.6	2.489489267	1.876384811	2573	2473	0.001972
10000	25	800	0.01	1	10	15	14	17358	0.069432	28058	0.112232	19.16129032	12.29787234	4.16	12.56	2.79876127	1.931243086	2524	2536	0.001828
10000	25	800	0.01	1	10	15	15	16597	0.066388	27013	0.108052	17.93939394	15.02564103	3.12	11.6	3.245878442	2.061044543	2480	2496	0.001828
10000	25	800	0.01	1	10	15	16	18444	0.073776	31342	0.125368	22.14814815	12.88888889	4.72	13.48	2.523970359	1.81181374	2468	2600	0.002
10000	25	800	0.01	1	10	15	17	13740	0.05496	25411	0.101644	22.14814815	10.79245283	3.68	11.88	3.231178992	1.999814891	2527	2415	0.001856
10000	25	800	0.01	1	10	15	18	18360	0.07344	29481	0.117924	22.14814815	15.89189189	3.84	12.16	2.827819005	2.064395424	2567	2485	0.001864
10000	25	800	0.01	1	10	15	20	22162	0.088648	34928	0.139712	19.16129032	15.89189189	5.2	14.16	2.582530434	1.781086148	2543	2486	0.002012
10000	25	800	0.01	1	10	15	19	25328	0.101312	41957	0.167828	24	16.85714286	6.32	15.56	2.487464237	1.756052977	2534	2613	0.0022
10000	25	800	0.01	1	10	15	21	16774	0.067096	26916	0.107664	20.55172414	17.93939394	4.48	13.08	2.820765366	1.810662356	2551	2604	0.001888
10000	25	800	0.01	1	10	15	22	10805	0.04322	22646	0.090584	22.14814815	16.85714286	3.28	12	3.144470479	1.955895213	2504	2532	0.001848
10000	25	800	0.01	1	10	15	23	15765	0.06306	25821	0.103284	24	20.55172414	4.32	12.76	3.012829825	1.976883226	2482	2562	0.001876
10000	25	800	0.01	1	10	15	24	21199	0.084796	32873	0.131492	19.16129032	17.93939394	4.88	12.4	2.473719971	1.856908062	2456	2554	0.00194
10000	25	800	0.01	1	10	15	25	25674	0.102696	36234	0.144936	20.55172414	13.53488372	5.4	12.96	2.48198114	1.839782238	2488	2466	0.001956
10000	25	800	0.01	1	10	15	27	19146	0.076584	29536	0.118144	22.14814815	17.93939394	4.88	12.72	2.593594703	1.823833237	2370	2523	0.001888
10000	25	800	0.01	1	10	15	28	23034	0.092136	35960	0.14384	20.55172414	13.53488372	5.6	14.16	2.620949104	1.83896261	2523	2515	0.002016
10000	25	800	0.01	1	10	15	29	14782	0.059128	26302	0.105208	22.14814815	12.29787234	4.16	13.24	2.869435036	1.760786211	2502	2520	0.001916
10000	25	800	0.01	1	10	15	30	15147	0.060588	26896	0.107584	17.93939394	13.53488372	4.16	13.48	2.766667764	1.826138748	2518	2473	0.001896
10000	25	800	0.01	1	10	15	26	19307	0.077228	31890	0.12756	16.85714286	15.89189189	4.44	13.48	2.707207789	1.971916597	2512	2590	0.002
10000	25	800	0.01	1	10	15	1	19525	0.0781	32085	0.12834	20.55172414	11.25490196	4.24	13.04	2.745619394	1.756253988	2545	2529	0.001936
10000	25	800	0.01	1	10	15	2	14358	0.057432	25396	0.101584	24	15.89189189	3.36	12.12	3.141095759	2.006697469	2607	2581	0.00184
10000	25	800	0.01	1	10	15	3	14207	0.056828	24546	0.098184	22.14814815	17.93939394	3.52	11.08	2.799799657	1.912839412	2469	2548	0.001848
10000	25	800	0.01	1	10	15	4	22917	0.091668	36142	0.144568	22.14814815	16.85714286	4.08	12.88	2.883010301	2.105453346	2513	2502	0.001976
10000	25	800	0.01	1	10	15	5	19939	0.079756	32295	0.12918	24	16.85714286	4.88	13.76	2.62908423	1.936168452	2487	2509	0.001996
10000	25	800	0.01	1	10	15	6	19446	0.077784	31547	0.126188	24	20.55172414	3.92	11.6	2.613601099	1.930039841	2521	2533	0.001912
10000	25	800	0.01	1	10	15	7	20438	0.081752	35486	0.141944	22.14814815	16.85714286	5.28	15.28	2.735351761	1.942524852	2501	2523	0.002068
10000	25	800	0.01	1	10	15	8	15283	0.061132	25081	0.100324	19.16129032	11.75510204	4	11.6	3.048795914	1.996984496	2496	2519	0.001844
10000	25	800	0.01	1	10	15	9	15570	0.06228	26564	0.106256	22.14814815	12.88888889	3.84	12.36	3.132240176	1.856398829	2476	2550	0.001856
10000	25	800	0.01	1	10	15	10	18010	0.07204	30146	0.120584	22.14814815	17.93939394	5.12	13.92	2.718630187	1.67073003	2502	2549	0.001984
10000	25	800	0.01	1	15	5	11	57624	0.230496	66356	0.265424	14.24390244	14.24390244	20.28	21.4	1.139922966	1.071262991	2521	2494	0.017868
10000	25	800	0.01	1	15	5	12	56409	0.225636	65225	0.2609	12.29787234	12.88888889	17.88	19.56	1.161290276	1.108834022	2414	2499	0.017684
10000	25	800	0.01	1	15	5	14	54308	0.217232	62658	0.250632	20.55172414	10.36363636	18.88	20.96	1.144816906	1.064854626	2526	2525	0.017392
10000	25	800	0.01	1	15	5	15	55793	0.223172	65119	0.260476	17.93939394	13.53488372	19.08	20.48	1.090633281	1.043971482	2435	2488	0.017656
10000	25	800	0.01	1	15	5	13	52054	0.208216	60769	0.243076	12.88888889	12.29787234	19.04	20.2	1.06883519	1.006121909	2574	2482	0.017644
10000	25	800	0.01	1	15	5	16	59610	0.23844	68517	0.274068	15.02564103	15.02564103	17.32	19.6	1.270960886	1.218401443	2496	2550	0.017612
10000	25	800	0.01	1	15	5	17	51414	0.205656	60201	0.240804	22.14814815	19.16129032	18.56	19.76	1.221827391	1.152924903	2529	2466	0.017416
10000	25	800	0.01	1	15	5	18	55737	0.222948	63930	0.25572	17.93939394	16.85714286	18.04	19.76	1.311076239	1.237326706	2521	2471	0.01704
10000	25	800	0.01	1	15	5	19	59538	0.238152	68254	0.273016	17.93939394	13.53488372	19.52	20.92	1.078024705	1.009654029	2452	2442	0.01758
10000	25	800	0.01	1	15	5	20	55048	0.220192	63973	0.255892	13.53488372	10.79245283	19.24	20.72	1.078009112	1.001513966	2495	2515	0.017596
10000	25	800	0.01	1	15	5	21	59041	0.236164	68251	0.273004	15.89189189	8.057971014	19.64	21.12	1.11930292	1.053465522	2436	2515	0.01746
10000	25	800	0.01	1	15	5	22	61904	0.247616	71248	0.284992	15.02564103	7.333333333	19.8	21.2	1.057776763	1.003709897	2538	2379	0.017784
10000	25	800	0.01	1	15	5	23	56361	0.225444	65404	0.261616	11.75510204	11.25490196	19	20.36	1.073908605	1.018952106	2500	2514	0.017668
10000	25	800	0.01	1	15	5	25	53362	0.213448	62400	0.2496	11.75510204	10.36363636	19.44	20.88	1.072297013	1.005279688	2539	2505	0.017392
10000	25	800	0.01	1	15	5	24	54897	0.219588	63736	0.254944	14.24390244	9.593220339	18.64	20.2	1.099530111	1.038255433	2410	2591	0.017712
10000	25	800	0.01	1	15	5	27	52724	0.210896	61543	0.246172	19.16129032	15.02564103	18.92	20.48	1.2415508	1.16315021	2496	2500	0.01766
10000	25	800	0.01	1	15	5	28	54864	0.219456	63763	0.255052	16.85714286	12.88888889	18.96	20.36	1.282567549	1.186838915	2455	2563	0.017588
10000	25	800	0.01	1	15	5	26	55070	0.22028	63351	0.253404	17.93939394	15.02564103	18.84	20.52	1.171734599	1.105906442	2565	2539	0.017616
10000	25	800	0.01	1	15	5	29	57466	0.229864	66605	0.26642	15.89189189	11.75510204	19.84	21.48	1.177498456	1.10745089	2514	2453	0.017992
10000	25	800	0.01	1	15	5	30	56018	0.224072	65665	0.26266	15.02564103	9.593220339	18.04	20.36	1.167845244	1.1056564	2552	2484	0.017624
10000	25	800	0.01	1	15	5	1	59538	0.238152	67811	0.271244	11.75510204	12.88888889	17.92	19.44	1.244456758	1.195409775	2439	2509	0.017368
10000	25	800	0.01	1	15	5	2	57118	0.228472	66552	0.266208	22.14814815	15.02564103	19.52	21.24	1.162879814	1.093501592	2634	2511	0.01746
10000	25	800	0.01	1	15	5	3	54622	0.218488	63238	0.252952	20.55172414	16.85714286	19.92	21.16	1.011612852	0.970507299	2512	2538	0.017536
10000	25	800	0.01	1	15	5	4	58229	0.232916	67490	0.26996	9.964912281	11.75510204	19.52	21.4	1.151702539	1.072542476	2542	2525	0.017628
10000	25	800	0.01	1	15	5	5	60162	0.240648	70222	0.280888	14.24390244	9.964912281	18.96	20.48	1.158058475	1.092386927	2531	2476	0.01754
10000	25	800	0.01	1	15	5	6	68155	0.27262	77804	0.311216	15.02564103	14.24390244	18.68	19.96	1.214450767	1.162150073	2600	2504	0.017548
10000	25	800	0.01	1	15	5	7	54689	0.218756	63273	0.253092	19.16129032	11.25490196	18.8	20.28	1.208115395	1.133704801	2446	2484	0.017508
10000	25	800	0.01	1	15	5	8	53648	0.214592	62296	0.249184	7.561643836	7.802816901	17.64	19.04	1.290280173	1.228051169	2487	2465	0.017032
10000	25	800	0.01	1	15	5	9	58256	0.233024	67786	0.271144	16.85714286	16.85714286	19.84	21.56	1.042708627	0.989344471	2474	2447	0.017756
10000	25	800	0.01	1	15	5	10	58788	0.235152	67876	0.271504	15.02564103	12.29787234	19.6	20.96	1.141000017	1.086225556	2589	2567	0.01752
10000	25	800	0.01	1	15	10	13	44737	0.178948	62608	0.250432	20.55172414	11.75510204	13.44	17.24	1.588801774	1.405038079	2468	2483	0.004508
10000	25	800	0.01	1	15	10	12	42153	0.168612	59389	0.237556	15.02564103	14.24390244	13.56	16.88	1.539159178	1.344573423	2454	2471	0.004548
10000	25	800	0.01	1	15	10	14	47752	0.191008	67611	0.270444	22.14814815	16.85714286	14.52	18.44	1.383565869	1.227928687	2553	2474	0.004724
10000	25	800	0.01	1	15	10	15	53594	0.214376	73192	0.292768	17.93939394	10.79245283	12.72	17.52	1.707761165	1.480814286	2464	2520	0.00462
10000	25	800	0.01	1	15	10	16	48606	0.194424	66758	0.267032	20.55172414	15.89189189	13.12	17.08	1.636594487	1.470965259	2483	2542	0.004624
10000	25	800	0.01	1	15	10	17	38779	0.155116	56261	0.225044	16.85714286	15.02564103	13.76	18.12	1.519546019	1.305819583	2545	2541	0.004496
10000	25	800	0.01	1	15	10	11	44596	0.178384	61258	0.245032	15.02564103	9.593220339	13.24	17.68	1.498616352	1.302554919	2448	2544	0.004596
10000	25	800	0.01	1	15	10	18	47485	0.18994	64389	0.257556	19.16129032	15.02564103	13.68	16.96	1.515291544	1.338376909	2453	2559	0.004508
10000	25	800	0.01	1	15	10	19	53590	0.21436	72352	0.289408	15.02564103	11.25490196	16.8	19.8	1.3735795	1.246566502	2505	2510	0.004992
10000	25	800	0.01	1	15	10	20	45032	0.180128	61120	0.24448	19.16129032	16.85714286	12.8	16.48	1.599232043	1.381273851	2592	2414	0.004464
10000	25	800	0.01	1	15	10	21	50730	0.20292	69231	0.276924	15.02564103	9.593220339	14.96	17.72	1.408235297	1.279662439	2497	2482	0.00472
10000	25	800	0.01	1	15	10	22	51734	0.206936	68351	0.273404	15.89189189	9.245901639	13.64	16.92	1.598386721	1.425795944	2526	2537	0.004664
10000	25	800	0.01	1	15	10	23	50472	0.201888	68515	0.27406	12.29787234	10.79245283	13.84	18.44	1.46257066	1.318025542	2505	2484	0.004716
10000	25	800	0.01	1	15	10	24	47422	0.189688	64875	0.2595	16.85714286	10.36363636	13.4	16.4	1.549213646	1.361749692	2410	2539	0.004632
10000	25	800	0.01	1	15	10	25	51724	0.206896	68812	0.275248	19.16129032	15.89189189	14.16	18.16	1.532568378	1.342900643	2513	2577	0.004624
10000	25	800	0.01	1	15	10	26	42287	0.169148	57684	0.230736	13.53488372	12.88888889	13.48	17.28	1.470532635	1.277326854	2470	2477	0.00444
10000	25	800	0.01	1	15	10	27	52390	0.20956	71061	0.284244	14.24390244	10.79245283	15.04	19	1.506889727	1.312263412	2488	2473	0.004796
10000	25	800	0.01	1	15	10	28	43728	0.174912	60735	0.24294	15.02564103	12.29787234	12.72	16.64	1.655796509	1.41390543	2421	2451	0.004396
10000	25	800	0.01	1	15	10	30	42534	0.170136	58553	0.234212	14.24390244	11.75510204	13	17.04	1.584898194	1.393480229	2543	2461	0.00458
10000	25	800	0.01	1	15	10	29	47221	0.188884	64321	0.257284	16.85714286	8.057971014	12.92	17.32	1.685372875	1.446378209	2460	2538	0.004516
10000	25	800	0.01	1	15	10	1	51645	0.20658	70521	0.282084	17.93939394	12.88888889	14.8	18.84	1.506950695	1.334867447	2493	2464	0.004612
10000	25	800	0.01	1	15	10	2	43508	0.174032	60214	0.240856	19.16129032	14.24390244	11.88	16.76	1.906432192	1.635133997	2555	2435	0.004412
10000	25	800	0.01	1	15	10	3	40509	0.162036	57260	0.22904	17.93939394	12.88888889	13	17.48	1.70045931	1.473645129	2468	2521	0.004456
10000	25	800	0.01	1	15	10	4	41763	0.167052	59570	0.23828	15.89189189	12.29787234	13.68	17.52	1.473175506	1.27489365	2528	2529	0.00448
10000	25	800	0.01	1	15	10	5	46345	0.18538	64597	0.258388	19.16129032	12.29787234	13.52	16.96	1.55228631	1.369513644	2504	2525	0.004528
10000	25	800	0.01	1	15	10	6	47289	0.189156	63668	0.254672	17.93939394	10.36363636	13.2	17.36	1.556139349	1.355762256	2487	2516	0.00458
10000	25	800	0.01	1	15	10	7	46322	0.185288	64311	0.257244	17.93939394	11.75510204	13.16	17.64	1.559083875	1.332125085	2482	2585	0.004596
10000	25	800	0.01	1	15	10	8	39146	0.156584	56074	0.224296	17.93939394	10.79245283	11.8	15.88	1.585712768	1.416365213	2463	2457	0.00438
10000	25	800	0.01	1	15	10	9	43164	0.172656	61191	0.244764	19.16129032	14.24390244	13	17.12	1.565412735	1.42312165	2489	2539	0.00444
10000	25	800	0.01	1	15	10	10	50796	0.203184	67408	0.269632	14.24390244	8.615384615	13.52	17.12	1.607507031	1.406673388	2569	2449	0.004564
10000	25	800	0.01	1	15	15	11	27798	0.111192	43960	0.17584	13.53488372	12.88888889	8.44	15.36	2.101026977	1.55415602	2490	2478	0.00194
10000	25	800	0.01	1	15	15	12	29298	0.117192	44422	0.177688	15.89189189	13.53488372	7.84	14.2	2.172143838	1.71794921	2510	2352	0.001944
10000	25	800	0.01	1	15	15	15	27323	0.109292	43340	0.17336	19.16129032	9.964912281	8.08	14.76	2.330124176	1.768216008	2573	2523	0.001976
10000	25	800	0.01	1	15	15	14	21727	0.086908	38451	0.153804	20.55172414	12.88888889	8	14.84	2.281615296	1.634743971	2461	2477	0.001896
10000	25	800	0.01	1	15	15	13	28062	0.112248	43389	0.173556	17.93939394	9.245901639	8.2	14.08	2.183277444	1.71601159	2428	2552	0.001936
10000	25	800	0.01	1	15	15	16	23930	0.09572	39626	0.158504	22.14814815	8.615384615	7.92	15.2	2.224198918	1.562419021	2499	2477	0.001916
10000	25	800	0.01	1	15	15	17	26688	0.106752	42796	0.171184	19.16129032	9.593220339	8.48	15.28	2.064362026	1.588761986	2569	2467	0.001948
10000	25	800	0.01	1	15	15	18	27271	0.109084	41773	0.167092	24	15.02564103	9.36	15.96	2.038581758	1.594220136	2520	2584	0.001972
10000	25	800	0.01	1	15	15	19	23758	0.095032	39683	0.158732	15.89189189	11.25490196	8.76	15.56	2.006456828	1.467221022	2478	2507	0.001908
10000	25	800	0.01	1	15	15	21	22622	0.090488	36528	0.146112	20.55172414	12.88888889	7.44	15.04	2.199266269	1.51043981	2593	2505	0.001856
10000	25	800	0.01	1	15	15	22	29121	0.116484	44191	0.176764	20.55172414	10.79245283	8.96	15.64	1.890825207	1.442499628	2535	2501	0.001984
10000	25	800	0.01	1	15	15	23	24172	0.096688	39453	0.157812	20.55172414	13.53488372	9.24	15.64	2.136896456	1.600303611	2530	2471	0.00194
10000	25	800	0.01	1	15	15	25	28441	0.113764	45515	0.18206	19.16129032	12.88888889	9.16	15.76	2.047830123	1.611424408	2383	2415	0.00198
10000	25	800	0.01	1	15	15	24	20263	0.081052	36537	0.146148	19.16129032	11.75510204	6.32	14.16	2.467295002	1.694656432	2520	2440	0.001816
10000	25	800	0.01	1	15	15	26	21476	0.085904	34265	0.13706	19.16129032	14.24390244	7.2	13.64	2.322850786	1.715575522	2515	2511	0.001804
10000	25	800	0.01	1	15	15	27	21154	0.084616	36230	0.14492	19.16129032	12.29787234	7.92	14.8	2.300705812	1.685236122	2495	2541	0.001904
10000	25	800	0.01	1	15	15	28	27125	0.1085	40466	0.161864	16.85714286	11.75510204	8.04	14.08	2.130198058	1.652166556	2488	2516	0.001896
10000	25	800	0.01	1	15	15	20	26031	0.104124	41190	0.16476	16.85714286	11.25490196	7.76	14.8	2.227574686	1.650314828	2489	2551	0.001908
10000	25	800	0.01	1	15	15	29	28396	0.113584	46537	0.186148	19.16129032	13.53488372	8.84	15.48	2.069770504	1.631900983	2537	2398	0.002052
10000	25	800	0.01	1	15	15	30	24532	0.098128	39383	0.157532	20.55172414	15.02564103	8.2	14.36	2.194740132	1.619924426	2469	2605	0.001904
10000	25	800	0.01	1	15	15	1	23918	0.095672	39837	0.159348	17.93939394	12.29787234	8.2	15.08	2.272006983	1.553507972	2556	2520	0.00192
10000	25	800	0.01	1	15	15	2	28947	0.115788	45688	0.182752	17.93939394	11.75510204	8.92	15.96	2.165366348	1.594011885	2547	2502	0.00198
10000	25	800	0.01	1	15	15	3	26009	0.104036	41285	0.16514	19.16129032	9.964912281	8.36	14.44	2.078005372	1.67974444	2486	2516	0.00194
10000	25	800	0.01	1	15	15	4	22630	0.09052	40289	0.161156	17.93939394	12.29787234	8	15.04	2.168143856	1.474196898	2495	2507	0.001904
10000	25	800	0.01	1	15	15	5	26776	0.107104	43327	0.173308	15.89189189	6.02247191	9.36	16.24	2.02298924	1.551224969	2497	2489	0.001952
10000	25	800	0.01	1	15	15	6	28211	0.112844	49605	0.19842	16.85714286	10.36363636	9.16	15.96	1.921322423	1.494833887	2557	2502	0.00202
10000	25	800	0.01	1	15	15	7	20495	0.08198	35327	0.141308	22.14814815	15.02564103	7.52	13.64	2.204562892	1.609402645	2514	2538	0.001856
10000	25	800	0.01	1	15	15	8	28514	0.114056	45727	0.182908	13.53488372	8.920634921	9.04	15.92	2.038237392	1.609862569	2561	2493	0.002
10000	25	800	0.01	1	15	15	9	21444	0.085776	36845	0.14738	17.93939394	10.79245283	8.24	14.6	2.047609111	1.543042839	2526	2599	0.001868
10000	25	800	0.01	1	15	15	10	21251	0.085004	37318	0.149272	19.16129032	6.352941176	7.52	14.6	2.149576039	1.601308333	2520	2479	0.001856
10000	25	800	0.001	0.75	5	5	12	3756	0.015024	6165	0.02466	15.89189189	16.85714286	9.8	16	1.991144874	1.514345724	292	264	0.026884
10000	25	800	0.001	0.75	5	5	11	3954	0.015816	6422	0.025688	13.53488372	10.79245283	11.36	16.96	1.66354091	1.359622333	241	260	0.026796
10000	25	800	0.001	0.75	5	5	13	4807	0.019228	7325	0.0293	10.79245283	4.952380952	12.36	17.2	1.543669112	1.211914653	258	250	0.026768
10000	25	800	0.001	0.75	5	5	14	4297	0.017188	6842	0.027368	8.920634921	11.75510204	10.8	16.72	1.80351563	1.43402545	261	269	0.026736
10000	25	800	0.001	0.75	5	5	15	3825	0.0153	6531	0.026124	15.02564103	7.116883117	12.08	17.56	1.680166168	1.338140662	221	212	0.02682
10000	25	800	0.001	0.75	5	5	16	3958	0.015832	6893	0.027572	10.36363636	9.964912281	10.92	17	1.940798645	1.506505182	235	249	0.027308
10000	25	800	0.001	0.75	5	5	17	4137	0.016548	6702	0.026808	14.24390244	8.920634921	12.08	18.16	1.68789281	1.314655286	262	232	0.026956
10000	25	800	0.001	0.75	5	5	18	4322	0.017288	7052	0.028208	10.79245283	8.615384615	11.88	17.76	1.560620548	1.2015095	225	232	0.026748
10000	25	800	0.001	0.75	5	5	19	4422	0.017688	6928	0.027712	10.79245283	6.530120482	11.56	17	1.690709425	1.311854578	256	261	0.026576
10000	25	800	0.001	0.75	5	5	21	4521	0.018084	7457	0.029828	10.79245283	9.245901639	12.8	17.6	1.481922571	1.16212758	226	259	0.026872
10000	25	800	0.001	0.75	5	5	20	4469	0.017876	7266	0.029064	16.85714286	9.593220339	11.32	16.92	1.685384243	1.411600178	236	229	0.026728
10000	25	800	0.001	0.75	5	5	22	5527	0.022108	8376	0.033504	13.53488372	8.615384615	12.52	18.04	1.627062687	1.351646983	253	248	0.026868
10000	25	800	0.001	0.75	5	5	23	3829	0.015316	6715	0.02686	10.79245283	7.561643836	11.56	16.52	1.744091553	1.396480273	224	253	0.026712
10000	25	800	0.001	0.75	5	5	25	3845	0.01538	6691	0.026764	14.24390244	8.920634921	10.92	17.76	1.746684356	1.300109078	284	237	0.026836
10000	25	800	0.001	0.75	5	5	26	3429	0.013716	5837	0.023348	12.88888889	4.952380952	10.28	16.08	1.812477475	1.47262617	264	239	0.026408
10000	25	800	0.001	0.75	5	5	30	4594	0.018376	7672	0.030688	11.25490196	11.75510204	12.84	18.32	1.707178121	1.313196434	249	242	0.027216
10000	25	800	0.001	0.75	5	5	27	4871	0.019484	7576	0.030304	12.29787234	10.79245283	11.8	17.44	1.726065069	1.338644409	259	254	0.026984
10000	25	800	0.001	0.75	5	5	24	4421	0.017684	7355	0.02942	12.88888889	7.561643836	12.16	17.52	1.634281386	1.277065124	279	254	0.026916
10000	25	800	0.001	0.75	5	5	29	4488	0.017952	7394	0.029576	12.29787234	9.245901639	11.48	18.2	1.66338504	1.290911743	259	240	0.027028
10000	25	800	0.001	0.75	5	5	28	4450	0.0178	7675	0.0307	12.88888889	12.29787234	11.44	18.16	1.69136565	1.290411725	248	250	0.027212
10000	25	800	0.001	0.75	5	5	1	5214	0.020856	8033	0.032132	12.88888889	11.25490196	12.6	18.48	1.742564874	1.38074946	244	245	0.02716
10000	25	800	0.001	0.75	5	5	2	5212	0.020848	8235	0.03294	11.75510204	5.188118812	13.2	18.2	1.459284722	1.158957858	259	278	0.026912
10000	25	800	0.001	0.75	5	5	3	4551	0.018204	7209	0.028836	9.964912281	7.561643836	11.2	16.92	1.662220505	1.287935349	248	242	0.026728
10000	25	800	0.001	0.75	5	5	4	3954	0.015816	6398	0.025592	14.24390244	10.79245283	11.04	16.8	1.854187003	1.42871676	258	258	0.026996
10000	25	800	0.001	0.75	5	5	5	4034	0.016136	6717	0.026868	16.85714286	7.116883117	11.48	17.16	1.688795654	1.252201476	271	265	0.02672
10000	25	800	0.001	0.75	5	5	6	4890	0.01956	7678	0.030712	14.24390244	8.920634921	12.4	18.04	1.684138345	1.33330753	234	275	0.02684
10000	25	800	0.001	0.75	5	5	7	4946	0.019784	7878	0.031512	8.920634921	8.328358209	12.64	18.4	1.526214373	1.24777117	251	252	0.026932
10000	25	800	0.001	0.75	5	5	8	4472	0.017888	6907	0.027628	15.89189189	7.561643836	10.68	17	1.907564865	1.43529174	235	249	0.027016
10000	25	800	0.001	0.75	5	5	9	4421	0.017684	7105	0.02842	14.24390244	8.057971014	11.2	17.08	1.743218487	1.425981799	260	270	0.027236
10000	25	800	0.001	0.75	5	5	10	4087	0.016348	6645	0.02658	15.89189189	7.333333333	11.12	17.52	1.763225885	1.385360907	257	231	0.02688
10000	25	800	0.001	0.75	5	10	11	6624	0.026496	12036	0.048144	19.16129032	8.920634921	4.24	15.2	2.889924438	1.759444825	253	258	0.00704
10000	25	800	0.001	0.75	5	10	12	7317	0.029268	13302	0.053208	20.55172414	8.615384615	3.84	15.24	3.047415814	1.856051649	255	225	0.007372
10000	25	800	0.001	0.75	5	10	13	8238	0.032952	14126	0.056504	17.93939394	9.245901639	5.04	15.84	2.742062323	1.704504372	230	248	0.007224
10000	25	800	0.001	0.75	5	10	14	5062	0.020248	10273	0.041092	15.89189189	8.920634921	3.84	14.68	2.631721347	1.621141895	231	252	0.006952
10000	25	800	0.001	0.75	5	10	15	5073	0.020292	11857	0.047428	22.14814815	7.802816901	4.08	16.4	2.882029807	1.615278789	255	267	0.007028
10000	25	800	0.001	0.75	5	10	18	6996	0.027984	12504	0.050016	15.89189189	8.920634921	5.44	16.52	2.563379399	1.600416921	272	256	0.007456
10000	25	800	0.001	0.75	5	10	16	8253	0.033012	14389	0.057556	15.89189189	9.245901639	5.12	16.88	2.565657717	1.638038384	261	230	0.0074
10000	25	800	0.001	0.75	5	10	17	7187	0.028748	12783	0.051132	15.89189189	8.615384615	5.12	15.6	2.56190537	1.593899522	261	257	0.007332
10000	25	800	0.001	0.75	5	10	19	7564	0.030256	12048	0.048192	20.55172414	7.802816901	4.88	14.4	2.680932176	1.700590146	278	272	0.00688
10000	25	800	0.001	0.75	5	10	20	8057	0.032228	12817	0.051268	20.55172414	5.578947368	5.04	15.32	2.575831388	1.755613709	239	234	0.007304
10000	25	800	0.001	0.75	5	10	21	8236	0.032944	14708	0.058832	14.24390244	11.75510204	5.28	17.36	2.568062663	1.536831661	260	259	0.007496
10000	25	800	0.001	0.75	5	10	22	5969	0.023876	12066	0.048264	15.89189189	2.698224852	4.24	16.84	2.695799417	1.491952588	267	252	0.00736
10000	25	800	0.001	0.75	5	10	23	7832	0.031328	13665	0.05466	15.89189189	6.530120482	5.36	15.72	2.460226611	1.655617202	235	249	0.007456
10000	25	800	0.001	0.75	5	10	24	8759	0.035036	15236	0.060944	16.85714286	8.328358209	5.68	16.92	2.561033038	1.64155778	255	266	0.007492
10000	25	800	0.001	0.75	5	10	25	6148	0.024592	11242	0.044968	16.85714286	8.328358209	4.32	15.52	2.959828732	1.687274799	231	258	0.006988
10000	25	800	0.001	0.75	5	10	26	6015	0.02406	11250	0.045	19.16129032	10.36363636	4.4	15.6	2.948051152	1.839865258	249	248	0.007308
10000	25	800	0.001	0.75	5	10	27	7939	0.031756	14694	0.058776	20.55172414	5.443298969	5.44	16.8	2.515571111	1.634705376	232	231	0.007536
10000	25	800	0.001	0.75	5	10	28	7325	0.0293	13171	0.052684	17.93939394	6.530120482	5.52	16.48	2.449547363	1.562203705	243	249	0.007144
10000	25	800	0.001	0.75	5	10	29	7090	0.02836	12239	0.048956	20.55172414	9.964912281	4.52	14.2	2.711863789	1.755619455	243	244	0.007112
10000	25	800	0.001	0.75	5	10	30	6519	0.026076	11918	0.047672	19.16129032	8.615384615	4.4	16.68	2.661709241	1.644749511	282	277	0.00718
10000	25	800	0.001	0.75	5	10	1	8426	0.033704	14327	0.057308	20.55172414	11.25490196	5.04	15.28	2.721460398	1.737978282	260	227	0.007184
10000	25	800	0.001	0.75	5	10	2	8539	0.034156	13808	0.055232	14.24390244	6.02247191	5.2	16.84	2.701942444	1.693015056	257	231	0.007224
10000	25	800	0.001	0.75	5	10	3	6855	0.02742	11883	0.047532	15.02564103	9.245901639	4.48	15.2	2.743972031	1.763279203	244	251	0.007196
10000	25	800	0.001	0.75	5	10	4	7666	0.030664	12488	0.049952	17.93939394	8.057971014	4.68	15.92	2.989340679	1.841509265	268	269	0.007356
10000	25	800	0.001	0.75	5	10	5	7602	0.030408	12814	0.051256	17.93939394	9.593220339	4	15.96	2.994034613	1.819352798	250	239	0.00718
10000	25	800	0.001	0.75	5	10	6	7666	0.030664	14407	0.057628	24	7.333333333	5.52	17.24	2.527871309	1.565899379	219	215	0.007464
10000	25	800	0.001	0.75	5	10	7	9044	0.036176	14485	0.05794	20.55172414	5.578947368	4.68	16.76	2.853192882	1.898835461	228	211	0.00754
10000	25	800	0.001	0.75	5	10	8	8023	0.032092	12538	0.050152	19.16129032	11.75510204	4.8	14.04	2.766829405	1.838081098	209	252	0.007036
10000	25	800	0.001	0.75	5	10	9	7389	0.029556	12022	0.048088	20.55172414	7.561643836	4.8	14.84	2.775073929	1.843003359	256	243	0.007184
10000	25	800	0.001	0.75	5	10	10	6871	0.027484	11981	0.047924	19.16129032	10.79245283	4.16	15.72	2.730338767	1.76823906	251	240	0.007164
10000	25	800	0.001	0.75	5	15	11	7045	0.02818	12328	0.049312	22.14814815	8.920634921	2	13.16	3.111115383	2.278278601	222	255	0.003032
10000	25	800	0.001	0.75	5	15	12	5456	0.021824	10084	0.040336	24	6.530120482	1.92	13.12	3.329464538	2.133495399	232	237	0.00296
10000	25	800	0.001	0.75	5	15	13	7694	0.030776	14113	0.056452	22.14814815	6.716049383	2.96	14.88	3.457981734	2.026601905	246	236	0.003372
10000	25	800	0.001	0.75	5	15	14	5251	0.021004	10362	0.041448	22.14814815	6.183908046	1.92	14.32	3.136396742	2.072269112	242	255	0.003128
10000	25	800	0.001	0.75	5	15	15	6283	0.025132	13514	0.054056	17.93939394	9.964912281	2.32	16.64	3.74200866	1.852053543	249	241	0.003404
10000	25	800	0.001	0.75	5	15	16	4684	0.018736	10009	0.040036	22.14814815	11.75510204	2	14.08	3.223945849	1.945511659	262	272	0.003228
10000	25	800	0.001	0.75	5	15	17	6826	0.027304	12436	0.049744	22.14814815	10.79245283	2.56	14.24	3.336574962	1.982449535	247	234	0.003184
10000	25	800	0.001	0.75	5	15	18	4504	0.018016	10222	0.040888	20.55172414	9.964912281	2	14.16	3.668123534	2.081639974	228	236	0.0031
10000	25	800	0.001	0.75	5	15	19	8090	0.03236	13993	0.055972	19.16129032	6.911392405	2.08	14.36	3.44622788	2.208460752	229	273	0.003196
10000	25	800	0.001	0.75	5	15	21	5295	0.02118	10273	0.041092	20.55172414	7.333333333	1.76	13.52	3.783881557	2.167594887	282	234	0.002968
10000	25	800	0.001	0.75	5	15	23	6151	0.024604	11558	0.046232	22.14814815	11.75510204	2	14.4	3.230588407	1.929815499	249	233	0.003112
10000	25	800	0.001	0.75	5	15	20	5906	0.023624	11546	0.046184	24	7.333333333	2.16	13.76	3.501897409	2.047229079	242	226	0.0031
10000	25	800	0.001	0.75	5	15	24	5158	0.020632	10837	0.043348	20.55172414	5.188118812	1.44	13.56	3.120103259	2.012101936	232	211	0.003036
10000	25	800	0.001	0.75	5	15	22	4530	0.01812	9813	0.039252	24	6.911392405	1.6	15	2.889957401	2.014280829	230	248	0.003096
10000	25	800	0.001	0.75	5	15	25	6744	0.026976	12466	0.049864	20.55172414	9.245901639	2.56	15.28	2.785882838	1.851944197	225	250	0.003252
10000	25	800	0.001	0.75	5	15	26	6663	0.026652	12108	0.048432	22.14814815	12.29787234	2	13.64	3.29899303	1.985767641	239	246	0.003164
10000	25	800	0.001	0.75	5	15	27	7749	0.030996	13272	0.053088	20.55172414	5.188118812	2.32	15.04	3.211591317	2.097779812	246	247	0.00332
10000	25	800	0.001	0.75	5	15	28	4415	0.01766	11058	0.044232	22.14814815	11.75510204	2.08	15.52	3.20015749	1.778933459	259	257	0.003416
10000	25	800	0.001	0.75	5	15	29	6031	0.024124	11615	0.04646	17.93939394	5.443298969	2.32	14.12	3.620571149	2.158119777	259	232	0.003092
10000	25	800	0.001	0.75	5	15	30	7850	0.0314	13529	0.054116	22.14814815	9.964912281	2.48	15.04	3.402477326	2.152960063	227	228	0.003184
10000	25	800	0.001	0.75	5	15	1	7366	0.029464	13550	0.0542	19.16129032	6.352941176	2	14.76	3.369137997	2.048867454	255	261	0.003216
10000	25	800	0.001	0.75	5	15	2	4408	0.017632	10257	0.041028	19.16129032	4.630630631	1.68	14.68	2.655097087	1.751323446	250	236	0.00308
10000	25	800	0.001	0.75	5	15	3	7015	0.02806	12976	0.051904	22.14814815	15.89189189	2.08	14.28	3.497875559	2.363721441	264	258	0.003172
10000	25	800	0.001	0.75	5	15	4	3909	0.015636	9367	0.037468	24	17.93939394	1.68	14.24	3.852995123	1.859152162	230	249	0.003048
10000	25	800	0.001	0.75	5	15	5	8117	0.032468	13795	0.05518	20.55172414	12.88888889	3.36	15.12	3.037172066	1.915556647	244	236	0.003228
10000	25	800	0.001	0.75	5	15	6	4470	0.01788	11747	0.046988	22.14814815	11.75510204	2	16.76	3.349600051	1.625181322	249	277	0.003444
10000	25	800	0.001	0.75	5	15	7	6126	0.024504	11369	0.045476	24	5.188118812	2.32	14.56	3.463893421	2.060207165	260	273	0.003124
10000	25	800	0.001	0.75	5	15	8	7476	0.029904	13492	0.053968	24	4.841121495	2.08	14.32	3.525591203	2.017970875	243	274	0.00314
10000	25	800	0.001	0.75	5	15	9	5248	0.020992	11534	0.046136	22.14814815	10.79245283	1.76	14.64	3.047449588	1.788015231	267	293	0.00314
10000	25	800	0.001	0.75	5	15	10	7211	0.028844	12827	0.051308	24	12.88888889	1.92	13.84	2.50150242	2.091382212	236	251	0.003056
10000	25	800	0.001	0.75	10	5	11	27929	0.111716	34547	0.138188	8.615384615	8.920634921	18.92	20.84	1.183905325	1.098865446	255	237	0.027464
10000	25	800	0.001	0.75	10	5	12	25742	0.102968	32300	0.1292	12.29787234	8.615384615	19.56	21	1.105404933	1.000275705	237	232	0.0269
10000	25	800	0.001	0.75	10	5	13	24638	0.098552	30728	0.122912	8.057971014	11.25490196	19.12	21.4	1.133367675	1.058138571	237	240	0.026984
10000	25	800	0.001	0.75	10	5	14	28451	0.113804	34966	0.139864	6.183908046	8.328358209	19.2	20.8	1.181424099	1.08557432	212	223	0.02646
10000	25	800	0.001	0.75	10	5	15	28905	0.11562	34673	0.138692	7.116883117	8.057971014	19.08	21.12	1.153770841	1.07205016	287	253	0.026768
10000	25	800	0.001	0.75	10	5	16	26507	0.106028	32696	0.130784	6.352941176	9.245901639	17.88	20.08	1.234663677	1.150126338	234	240	0.027072
10000	25	800	0.001	0.75	10	5	17	27110	0.10844	34240	0.13696	10.79245283	7.561643836	19.16	21.12	1.173280456	1.062757603	265	259	0.02678
10000	25	800	0.001	0.75	10	5	19	26665	0.10666	33274	0.133096	9.245901639	4.530973451	19.48	21.88	1.080475882	0.978720753	256	241	0.027092
10000	25	800	0.001	0.75	10	5	22	28271	0.113084	35111	0.140444	8.057971014	7.116883117	20.32	21.28	1.040119055	0.94671423	262	255	0.026816
10000	25	800	0.001	0.75	10	5	21	25761	0.103044	32647	0.130588	11.75510204	3.432624113	19.2	21.32	1.140347197	1.032164165	232	250	0.026928
10000	25	800	0.001	0.75	10	5	23	26742	0.106968	33352	0.133408	8.328358209	6.911392405	18.4	20.68	1.153388287	1.068914542	255	261	0.027104
10000	25	800	0.001	0.75	10	5	24	27954	0.111816	34908	0.139632	8.328358209	10.36363636	19.76	21.48	1.134868788	1.031845389	251	262	0.02706
10000	25	800	0.001	0.75	10	5	26	25011	0.100044	31006	0.124024	6.911392405	9.245901639	18.96	21.28	1.139022068	1.063229862	271	251	0.02674
10000	25	800	0.001	0.75	10	5	25	26751	0.107004	33549	0.134196	5.313131313	7.116883117	18.72	21.36	1.119387861	1.013873071	244	233	0.026912
10000	25	800	0.001	0.75	10	5	20	28893	0.115572	35534	0.142136	5.578947368	5.868131868	18.72	20.88	1.186005704	1.097247152	272	252	0.026456
10000	25	800	0.001	0.75	10	5	18	26617	0.106468	32362	0.129448	8.615384615	10.79245283	18.52	20.72	1.182267109	1.095501419	252	237	0.026724
10000	25	800	0.001	0.75	10	5	27	28001	0.112004	34426	0.137704	3.496402878	8.057971014	18.28	20.52	1.222345267	1.131796452	248	268	0.026648
10000	25	800	0.001	0.75	10	5	28	29565	0.11826	36432	0.145728	6.02247191	6.02247191	19.32	21.2	1.173644401	1.087074118	261	236	0.02682
10000	25	800	0.001	0.75	10	5	29	31239	0.124956	38146	0.152584	15.89189189	8.615384615	19.8	21.76	1.268050797	1.168833761	237	243	0.027128
10000	25	800	0.001	0.75	10	5	30	28209	0.112836	35058	0.140232	8.328358209	3.194630872	19.28	20.84	1.20169602	1.08131582	247	261	0.027016
10000	25	800	0.001	0.75	10	5	1	29290	0.11716	35782	0.143128	10.36363636	7.561643836	19.32	20.92	1.246483917	1.133651106	245	234	0.027048
10000	25	800	0.001	0.75	10	5	2	23915	0.09566	29582	0.118328	7.333333333	7.561643836	19.2	20.64	1.090141435	1.01936886	268	241	0.026664
10000	25	800	0.001	0.75	10	5	3	23700	0.0948	30735	0.12294	11.25490196	6.183908046	19.32	22.04	1.069623575	0.954271465	268	248	0.026868
10000	25	800	0.001	0.75	10	5	4	24123	0.096492	30360	0.12144	9.245901639	8.615384615	18.92	20.72	1.195502869	1.106418035	257	227	0.026928
10000	25	800	0.001	0.75	10	5	5	29723	0.118892	36445	0.14578	6.02247191	8.920634921	19.48	21.16	1.127337297	1.045339336	258	236	0.026428
10000	25	800	0.001	0.75	10	5	6	28398	0.113592	35241	0.140964	3.770992366	2.93081761	18.8	20.96	1.223259339	1.099857336	242	259	0.026908
10000	25	800	0.001	0.75	10	5	7	28629	0.114516	34829	0.139316	11.75510204	4.081300813	19.4	21.2	1.162312983	1.079484104	259	243	0.027224
10000	25	800	0.001	0.75	10	5	8	26632	0.106528	32978	0.131912	7.116883117	3.62962963	18.92	20.88	1.157877641	1.080159863	260	259	0.0271
10000	25	800	0.001	0.75	10	5	9	26557	0.106228	33105	0.13242	8.920634921	6.352941176	18.92	21.52	1.11187138	1.001203821	262	255	0.027168
10000	25	800	0.001	0.75	10	5	10	28705	0.11482	35614	0.142456	11.25490196	1.853881279	19.76	21.4	1.110130374	1.037301856	243	243	0.026536
10000	25	800	0.001	0.75	10	10	11	14318	0.057272	24319	0.097276	15.02564103	8.057971014	13.16	18.4	1.615858615	1.280783703	261	257	0.00718
10000	25	800	0.001	0.75	10	10	13	14087	0.056348	24394	0.097576	13.53488372	5.868131868	12.16	18.84	1.697776314	1.240522727	253	243	0.007172
10000	25	800	0.001	0.75	10	10	12	16727	0.066908	26933	0.107732	12.88888889	8.057971014	13.32	19.12	1.552382684	1.221716606	238	265	0.007088
10000	25	800	0.001	0.75	10	10	15	14585	0.05834	23762	0.095048	15.02564103	6.716049383	12.16	19.12	1.599206406	1.240876153	256	258	0.007012
10000	25	800	0.001	0.75	10	10	16	16721	0.066884	25714	0.102856	12.29787234	11.75510204	12.6	19.8	1.656638781	1.262790754	248	280	0.007052
10000	25	800	0.001	0.75	10	10	14	17799	0.071196	28693	0.114772	9.593220339	3.921259843	14.64	20.16	1.555965234	1.256314004	274	272	0.007608
10000	25	800	0.001	0.75	10	10	17	15825	0.0633	26342	0.105368	11.25490196	10.36363636	12.52	19.4	1.611813184	1.2856276	246	237	0.007256
10000	25	800	0.001	0.75	10	10	18	18301	0.073204	28826	0.115304	12.29787234	8.615384615	12.64	17.72	1.602762183	1.289812656	300	278	0.007148
10000	25	800	0.001	0.75	10	10	19	17229	0.068916	27317	0.109268	9.593220339	5.868131868	13.36	19.04	1.591903809	1.266878966	229	233	0.007256
10000	25	800	0.001	0.75	10	10	20	17080	0.06832	28708	0.114832	11.75510204	6.02247191	14.92	20.92	1.44659662	1.087720588	224	221	0.007592
10000	25	800	0.001	0.75	10	10	21	18517	0.074068	28725	0.1149	12.29787234	7.802816901	13.72	19.48	1.675953125	1.348319133	239	252	0.007304
10000	25	800	0.001	0.75	10	10	23	16681	0.066724	26569	0.106276	6.183908046	6.183908046	12.84	19.44	1.727535679	1.358026744	270	249	0.007176
10000	25	800	0.001	0.75	10	10	22	17431	0.069724	28758	0.115032	13.53488372	6.02247191	13.08	19.2	1.677145868	1.36115847	240	209	0.007408
10000	25	800	0.001	0.75	10	10	24	16296	0.065184	27249	0.108996	12.88888889	6.530120482	13.64	19.84	1.589626309	1.226271706	281	247	0.007552
10000	25	800	0.001	0.75	10	10	25	22120	0.08848	34110	0.13644	9.245901639	2.306878307	16.2	20.4	1.51121838	1.219110043	257	236	0.007548
10000	25	800	0.001	0.75	10	10	26	15869	0.063476	25283	0.101132	13.53488372	6.352941176	12.24	18.4	1.569127973	1.220971355	247	263	0.0073
10000	25	800	0.001	0.75	10	10	27	16161	0.064644	26605	0.10642	11.25490196	4.630630631	13.2	19.08	1.512747875	1.195715366	252	286	0.007276
10000	25	800	0.001	0.75	10	10	28	15157	0.060628	25122	0.100488	10.36363636	7.802816901	11.84	18.28	1.693747416	1.296243316	269	259	0.007192
10000	25	800	0.001	0.75	10	10	29	15299	0.061196	23749	0.094996	10.36363636	4.530973451	11.88	18.16	1.595449534	1.305840393	255	240	0.007156
10000	25	800	0.001	0.75	10	10	30	15230	0.06092	23904	0.095616	12.88888889	4.341880342	12	19.32	1.701841746	1.298587763	273	268	0.007112
10000	25	800	0.001	0.75	10	10	1	18119	0.072476	26807	0.107228	5.313131313	7.561643836	13.4	18.56	1.678733818	1.36685417	220	256	0.006884
10000	25	800	0.001	0.75	10	10	2	14847	0.059388	23865	0.09546	9.593220339	5.313131313	11.28	18.16	1.701996083	1.342365277	265	258	0.006996
10000	25	800	0.001	0.75	10	10	3	16581	0.066324	26558	0.106232	9.245901639	3.84496124	12.76	18.32	1.60623534	1.288439766	274	264	0.007136
10000	25	800	0.001	0.75	10	10	4	15162	0.060648	25091	0.100364	11.75510204	2.65497076	13	19.52	1.731096916	1.250054598	253	223	0.00734
10000	25	800	0.001	0.75	10	10	5	14810	0.05924	24619	0.098476	9.593220339	6.530120482	11.92	18.2	1.636982304	1.233949671	227	220	0.007312
10000	25	800	0.001	0.75	10	10	6	17465	0.06986	28554	0.114216	10.79245283	7.333333333	13.52	19.36	1.664932755	1.261963791	241	245	0.00752
10000	25	800	0.001	0.75	10	10	7	16487	0.065948	25889	0.103556	13.53488372	3.921259843	12.6	19.16	1.665556448	1.298261373	240	284	0.007164
10000	25	800	0.001	0.75	10	10	8	14665	0.05866	24385	0.09754	12.29787234	6.02247191	12.76	18.88	1.681246557	1.255091032	229	280	0.007332
10000	25	800	0.001	0.75	10	10	9	15717	0.062868	24852	0.099408	11.75510204	7.802816901	12.4	18.2	1.641964811	1.292174843	250	272	0.007152
10000	25	800	0.001	0.75	10	10	10	15190	0.06076	26190	0.10476	11.75510204	5.188118812	13.48	19.24	1.504627463	1.156840549	251	254	0.007304
10000	25	800	0.001	0.75	10	15	11	16681	0.066724	29745	0.11898	15.02564103	8.920634921	6.56	16.32	2.268169643	1.557990427	238	244	0.0031
10000	25	800	0.001	0.75	10	15	12	25117	0.100468	38551	0.154204	12.29787234	8.057971014	7.52	17.64	2.307667418	1.610038502	241	238	0.003176
10000	25	800	0.001	0.75	10	15	13	23938	0.095752	37237	0.148948	13.53488372	6.183908046	7.44	17.64	2.277224674	1.518081767	218	245	0.003228
10000	25	800	0.001	0.75	10	15	15	21169	0.084676	37658	0.150632	13.53488372	4.952380952	7.72	17.92	2.201702168	1.450082896	220	262	0.00332
10000	25	800	0.001	0.75	10	15	14	24308	0.097232	40022	0.160088	13.53488372	8.920634921	8.48	17.68	2.004777913	1.456872743	268	239	0.003396
10000	25	800	0.001	0.75	10	15	16	21130	0.08452	37492	0.149968	15.02564103	5.443298969	7.88	18.72	2.141959824	1.463150193	246	268	0.003292
10000	25	800	0.001	0.75	10	15	17	27788	0.111152	43145	0.17258	17.93939394	7.561643836	9.12	18.48	1.961808152	1.424724456	234	238	0.0033
10000	25	800	0.001	0.75	10	15	18	17800	0.0712	30268	0.121072	20.55172414	5.067961165	5.84	16.36	2.388509773	1.557446652	239	261	0.003068
10000	25	800	0.001	0.75	10	15	20	25919	0.103676	39919	0.159676	17.93939394	11.75510204	7.44	16.8	2.153750151	1.581888656	246	238	0.003224
10000	25	800	0.001	0.75	10	15	21	22178	0.088712	34608	0.138432	20.55172414	9.964912281	7.36	17.52	2.162638627	1.550051696	242	238	0.003172
10000	25	800	0.001	0.75	10	15	22	21896	0.087584	34614	0.138456	16.85714286	3.25170068	7.56	17.56	2.03606127	1.520049082	248	277	0.003236
10000	25	800	0.001	0.75	10	15	23	25797	0.103188	38959	0.155836	11.75510204	6.716049383	7.68	17.44	2.177711842	1.558415192	256	271	0.003224
10000	25	800	0.001	0.75	10	15	19	27323	0.109292	42975	0.1719	16.85714286	7.802816901	9.44	20.16	1.889085863	1.306801061	245	238	0.003544
10000	25	800	0.001	0.75	10	15	24	25156	0.100624	38445	0.15378	17.93939394	5.313131313	7.76	18.28	2.057432314	1.500712334	248	238	0.003236
10000	25	800	0.001	0.75	10	15	25	22497	0.089988	38200	0.1528	16.85714286	5.067961165	8.72	19.16	1.894091525	1.312144968	250	241	0.003312
10000	25	800	0.001	0.75	10	15	26	18406	0.073624	32131	0.128524	12.29787234	7.116883117	6.56	16.04	2.198607029	1.515862685	238	238	0.003104
10000	25	800	0.001	0.75	10	15	27	18815	0.07526	31431	0.125724	17.93939394	12.88888889	5.68	17.24	2.572942325	1.556215188	252	230	0.003084
10000	25	800	0.001	0.75	10	15	28	22808	0.091232	38199	0.152796	15.89189189	7.116883117	7.36	18.08	2.180243904	1.520857425	232	244	0.003252
10000	25	800	0.001	0.75	10	15	29	18683	0.074732	33531	0.134124	12.29787234	3.370629371	6.28	17.28	2.357738465	1.477550021	277	239	0.003128
10000	25	800	0.001	0.75	10	15	30	20702	0.082808	34385	0.13754	15.02564103	5.720430108	7.12	18.04	2.114670399	1.38542942	243	257	0.003124
10000	25	800	0.001	0.75	10	15	1	23563	0.094252	37021	0.148084	11.75510204	7.561643836	7.84	17.28	2.105479328	1.472623163	236	263	0.003132
10000	25	800	0.001	0.75	10	15	2	18071	0.072284	30962	0.123848	20.55172414	8.920634921	6.32	16.28	2.327218829	1.517616474	274	239	0.002996
10000	25	800	0.001	0.75	10	15	3	19426	0.077704	33707	0.134828	15.02564103	4.434782609	6.4	17.48	2.406220826	1.553726144	216	253	0.003076
10000	25	800	0.001	0.75	10	15	4	18586	0.074344	33474	0.133896	11.25490196	5.578947368	6.44	17.36	2.361515985	1.421978295	227	261	0.003156
10000	25	800	0.001	0.75	10	15	5	20521	0.082084	36458	0.145832	20.55172414	1.906976744	6.96	17.56	2.212816152	1.391303859	253	254	0.003204
10000	25	800	0.001	0.75	10	15	6	18791	0.075164	32363	0.129452	20.55172414	11.75510204	5.76	17.12	2.52231638	1.67948466	253	238	0.003176
10000	25	800	0.001	0.75	10	15	7	24058	0.096232	37794	0.151176	16.85714286	5.067961165	6.6	16.52	2.503520748	1.72913916	254	244	0.003156
10000	25	800	0.001	0.75	10	15	8	25285	0.10114	38111	0.152444	14.24390244	5.313131313	8.56	17.68	1.934458751	1.465818676	275	237	0.003136
10000	25	800	0.001	0.75	10	15	9	21949	0.087796	35059	0.140236	17.93939394	5.313131313	6.96	15.88	2.221824509	1.527185602	265	222	0.003108
10000	25	800	0.001	0.75	10	15	10	20146	0.080584	33560	0.13424	15.89189189	8.328358209	6.96	16.68	2.218360052	1.527785272	267	245	0.003168
10000	25	800	0.001	0.75	15	5	12	48630	0.19452	56819	0.227276	7.116883117	6.183908046	20.8	21.88	0.980831795	0.924343931	265	245	0.026504
10000	25	800	0.001	0.75	15	5	11	57012	0.228048	65802	0.263208	5.578947368	3.770992366	22	22.72	0.989996742	0.927024962	256	220	0.027008
10000	25	800	0.001	0.75	15	5	14	59255	0.23702	68098	0.272392	3.370629371	5.578947368	21.76	22.84	0.982897978	0.928370512	281	246	0.026932
10000	25	800	0.001	0.75	15	5	15	56399	0.225596	65686	0.262744	4.630630631	4.841121495	21.4	23.04	0.943060635	0.895066772	262	231	0.027136
10000	25	800	0.001	0.75	15	5	13	57433	0.229732	66571	0.266284	4.630630631	5.067961165	21.72	22.72	0.955186925	0.909781559	230	278	0.026576
10000	25	800	0.001	0.75	15	5	16	60929	0.243716	70775	0.2831	5.720430108	2.698224852	22.2	22.88	0.883792294	0.837685839	255	258	0.026888
10000	25	800	0.001	0.75	15	5	17	63252	0.253008	72899	0.291596	8.057971014	3.921259843	22.6	23.12	0.916756703	0.864759128	262	267	0.027344
10000	25	800	0.001	0.75	15	5	18	54210	0.21684	63121	0.252484	1.880184332	3.62962963	22.08	22.92	0.883581643	0.828466915	250	256	0.02684
10000	25	800	0.001	0.75	15	5	20	53761	0.215044	62077	0.248308	5.443298969	7.333333333	22.24	22.96	0.947087469	0.891450604	241	250	0.027052
10000	25	800	0.001	0.75	15	5	22	56136	0.224544	64639	0.258556	9.593220339	8.615384615	21.88	22.56	1.00978631	0.94082229	240	247	0.026636
10000	25	800	0.001	0.75	15	5	21	59244	0.236976	68269	0.273076	6.352941176	1.289377289	21.84	23	0.970788198	0.908804674	264	255	0.026868
10000	25	800	0.001	0.75	15	5	23	56247	0.224988	65008	0.260032	6.183908046	5.067961165	22.24	22.92	0.863094751	0.815840808	242	266	0.026592
10000	25	800	0.001	0.75	15	5	24	59376	0.237504	68253	0.273012	4.165289256	8.615384615	22.44	23.24	0.908161429	0.860118251	240	250	0.0269
10000	25	800	0.001	0.75	15	5	25	55451	0.221804	63728	0.254912	9.245901639	4.630630631	22.04	23.2	0.928737709	0.873830343	286	232	0.027044
10000	25	800	0.001	0.75	15	5	26	56285	0.22514	65235	0.26094	4.841121495	2.306878307	21.68	22.28	0.924775741	0.885466055	252	255	0.026648
10000	25	800	0.001	0.75	15	5	19	59424	0.237696	68751	0.275004	6.530120482	7.561643836	21.92	22.6	0.921699716	0.868970253	232	280	0.026796
10000	25	800	0.001	0.75	15	5	27	55311	0.221244	63769	0.255076	4.434782609	1.615062762	21.76	22.48	0.968111008	0.908812725	260	261	0.026892
10000	25	800	0.001	0.75	15	5	28	60520	0.24208	69163	0.276652	9.593220339	3.562043796	22.32	22.72	0.948093803	0.905111994	266	257	0.026984
10000	25	800	0.001	0.75	15	5	29	56567	0.226268	64974	0.259896	7.116883117	6.911392405	21.28	22.28	1.022440822	0.96438511	274	264	0.026712
10000	25	800	0.001	0.75	15	5	30	56761	0.227044	65060	0.26024	9.245901639	2.834355828	21.28	22.24	0.941452477	0.887376103	243	236	0.026672
10000	25	800	0.001	0.75	15	5	1	59352	0.237408	67923	0.271692	6.716049383	5.720430108	21.32	22.4	1.057452865	1.000068684	232	252	0.0273
10000	25	800	0.001	0.75	15	5	2	62917	0.251668	72008	0.288032	5.313131313	6.530120482	22.48	23.16	0.935796848	0.888893765	255	255	0.027172
10000	25	800	0.001	0.75	15	5	3	57430	0.22972	66102	0.264408	5.578947368	3.84496124	21.4	22.8	0.948510675	0.885922105	258	263	0.026492
10000	25	800	0.001	0.75	15	5	4	57009	0.228036	65804	0.263216	3.032258065	2.453038674	22.12	23.04	0.953289994	0.892068089	243	232	0.026884
10000	25	800	0.001	0.75	15	5	5	55650	0.2226	64626	0.258504	7.561643836	6.530120482	21.52	22.4	0.972726449	0.91641339	223	248	0.026816
10000	25	800	0.001	0.75	15	5	6	56473	0.225892	64755	0.25902	8.057971014	5.313131313	21.52	22.28	0.971331765	0.926630679	231	236	0.026688
10000	25	800	0.001	0.75	15	5	7	52081	0.208324	59879	0.239516	9.593220339	4.341880342	21.48	22.84	0.944752527	0.886305985	255	235	0.02678
10000	25	800	0.001	0.75	15	5	8	53036	0.212144	61249	0.244996	8.615384615	7.802816901	21.12	22.52	1.060748477	0.99478325	238	239	0.026912
10000	25	800	0.001	0.75	15	5	9	54492	0.217968	62277	0.249108	6.911392405	5.578947368	22.56	23.24	0.895324886	0.850425349	247	247	0.027108
10000	25	800	0.001	0.75	15	5	10	61763	0.247052	71353	0.285412	7.116883117	5.443298969	21.92	23.04	0.941895308	0.902398989	253	250	0.027176
10000	25	800	0.001	0.75	15	10	12	48940	0.19576	68906	0.275624	10.79245283	7.333333333	17.32	20.96	1.302913865	1.103251427	253	268	0.007068
10000	25	800	0.001	0.75	15	10	11	53565	0.21426	72211	0.288844	7.561643836	6.911392405	18.76	21.76	1.136969449	1.004661626	234	225	0.00724
10000	25	800	0.001	0.75	15	10	13	53802	0.215208	73899	0.295596	10.36363636	7.802816901	18.04	21.44	1.234948905	1.052942052	249	211	0.007404
10000	25	800	0.001	0.75	15	10	14	51407	0.205628	70970	0.28388	8.328358209	2.881987578	17.48	21.44	1.227239488	1.09626673	254	246	0.007428
10000	25	800	0.001	0.75	15	10	15	51756	0.207024	71531	0.286124	12.29787234	1.753303965	18	20.8	1.270350482	1.108141128	241	248	0.00714
10000	25	800	0.001	0.75	15	10	16	53930	0.21572	72671	0.290684	11.25490196	3.84496124	18.04	21.12	1.258432013	1.118251091	260	241	0.007272
10000	25	800	0.001	0.75	15	10	17	46388	0.185552	66896	0.267584	6.530120482	3.139072848	17.44	21.44	1.349216517	1.113343555	245	233	0.007216
10000	25	800	0.001	0.75	15	10	18	50825	0.2033	70971	0.283884	8.920634921	4.733944954	18.08	21.32	1.284060761	1.159769572	255	257	0.007332
10000	25	800	0.001	0.75	15	10	19	43670	0.17468	62537	0.250148	9.245901639	8.920634921	17.4	20.72	1.252609678	1.075633974	253	276	0.007008
10000	25	800	0.001	0.75	15	10	21	46211	0.184844	65243	0.260972	9.245901639	4.434782609	17.76	20.8	1.226407376	1.054173873	257	252	0.007236
10000	25	800	0.001	0.75	15	10	20	57824	0.231296	77474	0.309896	10.36363636	4.841121495	18.32	21.92	1.283141461	1.08748706	240	231	0.007428
10000	25	800	0.001	0.75	15	10	23	45388	0.181552	63450	0.2538	9.593220339	6.530120482	15.92	19.96	1.383497828	1.178201247	239	251	0.006816
10000	25	800	0.001	0.75	15	10	22	48265	0.19306	66270	0.26508	6.911392405	3.08496732	17.24	21.28	1.339740773	1.195389148	271	250	0.007132
10000	25	800	0.001	0.75	15	10	24	52446	0.209784	70481	0.281924	5.067961165	4.733944954	19.28	22.4	1.197926237	1.058644727	253	237	0.00752
10000	25	800	0.001	0.75	15	10	25	58961	0.235844	77991	0.311964	8.328358209	4.952380952	18.96	21.64	1.242156116	1.083444885	259	231	0.007528
10000	25	800	0.001	0.75	15	10	26	44953	0.179812	62119	0.248476	5.443298969	5.188118812	17.56	20.92	1.304771406	1.138073314	252	253	0.007024
10000	25	800	0.001	0.75	15	10	27	48759	0.195036	65971	0.263884	11.25490196	3.921259843	17.28	20.68	1.315617799	1.160467795	236	248	0.007024
10000	25	800	0.001	0.75	15	10	29	49439	0.197756	67334	0.269336	4.630630631	7.561643836	17.12	20.48	1.3511427	1.176701099	257	243	0.007124
10000	25	800	0.001	0.75	15	10	30	44053	0.176212	61195	0.24478	10.36363636	5.188118812	16.04	20.36	1.488630794	1.254182149	259	260	0.006908
10000	25	800	0.001	0.75	15	10	28	51084	0.204336	71494	0.285976	9.964912281	5.720430108	18.2	21.28	1.39186919	1.16997957	247	236	0.007272
10000	25	800	0.001	0.75	15	10	1	51393	0.205572	70784	0.283136	10.36363636	8.615384615	18.8	21.56	1.29406435	1.126703905	257	247	0.007504
10000	25	800	0.001	0.75	15	10	2	53921	0.215684	72616	0.290464	7.802816901	5.313131313	17.84	21.12	1.247905382	1.06724697	226	232	0.00742
10000	25	800	0.001	0.75	15	10	3	51532	0.206128	69977	0.279908	6.352941176	4.434782609	17.52	20.88	1.33134913	1.175459976	256	227	0.0072
10000	25	800	0.001	0.75	15	10	4	55371	0.221484	73337	0.293348	8.328358209	4.341880342	17.6	20.44	1.292651174	1.150544107	246	246	0.007168
10000	25	800	0.001	0.75	15	10	5	53559	0.214236	74191	0.296764	13.53488372	5.720430108	19	21.64	1.255466929	1.043235653	241	264	0.007312
10000	25	800	0.001	0.75	15	10	6	50289	0.201156	68899	0.275596	8.328358209	2.415300546	18.12	20.96	1.352133315	1.178112095	235	254	0.007408
10000	25	800	0.001	0.75	15	10	7	54810	0.21924	71775	0.2871	11.75510204	6.716049383	17.68	20.36	1.264698303	1.124624891	269	253	0.007212
10000	25	800	0.001	0.75	15	10	8	52015	0.20806	70810	0.28324	8.057971014	3.770992366	18.36	20.88	1.172392016	1.041023203	242	259	0.007176
10000	25	800	0.001	0.75	15	10	9	45278	0.181112	63816	0.255264	6.530120482	7.561643836	17.24	20.44	1.286158316	1.112361413	229	294	0.007096
10000	25	800	0.001	0.75	15	10	10	53526	0.214104	72922	0.291688	4.530973451	7.333333333	17.4	21.16	1.432202655	1.21431798	238	262	0.007264
10000	25	800	0.001	0.75	15	15	11	30580	0.12232	51036	0.204144	12.29787234	4.952380952	12.72	19.12	1.688215317	1.267423791	256	249	0.003284
10000	25	800	0.001	0.75	15	15	12	25736	0.102944	42532	0.170128	15.89189189	6.911392405	11.12	17.44	1.702741702	1.278695628	255	261	0.002912
10000	25	800	0.001	0.75	15	15	13	27976	0.111904	46033	0.184132	6.02247191	3.194630872	13.12	19.84	1.684331777	1.271976809	235	245	0.0032
10000	25	800	0.001	0.75	15	15	14	29640	0.11856	46825	0.1873	12.88888889	5.578947368	12.56	19.44	1.750190956	1.359830586	260	256	0.003232
10000	25	800	0.001	0.75	15	15	15	28742	0.114968	46774	0.187096	12.88888889	3.25170068	12	20.12	1.689304985	1.287654018	232	251	0.003236
10000	25	800	0.001	0.75	15	15	16	26837	0.107348	45593	0.182372	12.88888889	4.733944954	11.24	18.8	1.832041048	1.319248891	251	258	0.00312
10000	25	800	0.001	0.75	15	15	17	28390	0.11356	47540	0.19016	15.89189189	7.561643836	12.16	19.4	1.659581512	1.216183042	261	232	0.003164
10000	25	800	0.001	0.75	15	15	18	30268	0.121072	46796	0.187184	12.88888889	5.443298969	12.56	19.08	1.750209629	1.324640116	238	252	0.003084
10000	25	800	0.001	0.75	15	15	20	29377	0.117508	46423	0.185692	10.79245283	3.921259843	12.48	18.28	1.627651223	1.291469993	248	235	0.003056
10000	25	800	0.001	0.75	15	15	21	31401	0.125604	47172	0.188688	8.615384615	4.841121495	14.12	19.8	1.604246946	1.227390929	270	258	0.003224
10000	25	800	0.001	0.75	15	15	22	32991	0.131964	53011	0.212044	10.79245283	6.352941176	13.68	19.68	1.52633428	1.110139316	272	238	0.0033
10000	25	800	0.001	0.75	15	15	19	27866	0.111464	44142	0.176568	10.36363636	3.562043796	12.88	18.92	1.596228848	1.227287598	244	243	0.00306
10000	25	800	0.001	0.75	15	15	23	33552	0.134208	53323	0.213292	11.75510204	7.333333333	12.8	19.96	1.601159393	1.264272037	253	251	0.003356
10000	25	800	0.001	0.75	15	15	24	32744	0.130976	51395	0.20558	10.79245283	6.352941176	12.52	19.12	1.551947381	1.260194767	266	227	0.003144
10000	25	800	0.001	0.75	15	15	25	30017	0.120068	49291	0.197164	10.79245283	2.612716763	13.68	19.36	1.575321163	1.202695435	224	272	0.00328
10000	25	800	0.001	0.75	15	15	26	28870	0.11548	45886	0.183544	14.24390244	5.443298969	11.52	17.96	1.709833178	1.380291265	245	257	0.0031
10000	25	800	0.001	0.75	15	15	27	26760	0.10704	46263	0.185052	11.75510204	4	12.08	19.76	1.704984049	1.253393582	260	233	0.003212
10000	25	800	0.001	0.75	15	15	28	27943	0.111772	47231	0.188924	5.868131868	5.720430108	11.76	19.16	1.790204733	1.340985555	252	232	0.003164
10000	25	800	0.001	0.75	15	15	30	30920	0.12368	50842	0.203368	11.75510204	8.615384615	13.44	20.04	1.67807539	1.293823825	269	245	0.003356
10000	25	800	0.001	0.75	15	15	29	28776	0.115104	45113	0.180452	7.802816901	6.183908046	12.36	18.96	1.737423264	1.415237306	257	242	0.003068
10000	25	800	0.001	0.75	15	15	1	26516	0.106064	42193	0.168772	12.88888889	3.921259843	11.24	18.24	1.640170085	1.217259678	261	239	0.00298
10000	25	800	0.001	0.75	15	15	2	30168	0.120672	49493	0.197972	8.615384615	2.172588832	12.24	19.16	1.678866838	1.270784346	252	263	0.003204
10000	25	800	0.001	0.75	15	15	3	31710	0.12684	48596	0.194384	13.53488372	5.578947368	12.88	19.12	1.648536195	1.303414409	269	290	0.003164
10000	25	800	0.001	0.75	15	15	4	31365	0.12546	52740	0.21096	12.29787234	2.205128205	13.44	20.48	1.618268326	1.180243308	245	247	0.003324
10000	25	800	0.001	0.75	15	15	5	24677	0.098708	40537	0.162148	3.921259843	2.272251309	11.16	18.24	1.999669283	1.517603966	250	256	0.002972
10000	25	800	0.001	0.75	15	15	6	28040	0.11216	47341	0.189364	10.79245283	5.720430108	12.64	19.52	1.671816926	1.266695484	225	231	0.003192
10000	25	800	0.001	0.75	15	15	7	30659	0.122636	52087	0.208348	11.25490196	2.205128205	13.88	20.08	1.500226815	1.202999631	262	204	0.003304
10000	25	800	0.001	0.75	15	15	8	30449	0.121796	48546	0.194184	13.53488372	3.432624113	13.28	19.12	1.583374669	1.195075672	250	259	0.003092
10000	25	800	0.001	0.75	15	15	9	27365	0.10946	47549	0.190196	10.36363636	5.313131313	12.92	19.6	1.623861878	1.2015019	247	236	0.00318
10000	25	800	0.001	0.75	15	15	10	30798	0.123192	48759	0.195036	8.328358209	5.720430108	12.68	20.12	1.71773805	1.245710709	244	246	0.003236
10000	25	800	0.001	1	5	5	11	5076	0.020304	7720	0.03088	16.85714286	12.88888889	9.36	13.6	1.996839677	1.650188494	260	240	0.017412
10000	25	800	0.001	1	5	5	12	3825	0.0153	6472	0.025888	24	13.53488372	7.56	13.44	2.19940623	1.64191629	240	271	0.017416
10000	25	800	0.001	1	5	5	13	3744	0.014976	6777	0.027108	15.02564103	8.920634921	8.4	14.28	2.107425052	1.558933778	233	255	0.017612
10000	25	800	0.001	1	5	5	14	5061	0.020244	7822	0.031288	12.29787234	13.53488372	9.44	15.16	2.1415396	1.732354335	247	232	0.01778
10000	25	800	0.001	1	5	5	15	4635	0.01854	6927	0.027708	12.88888889	8.328358209	9.4	14.56	1.92235448	1.604996419	241	254	0.01758
10000	25	800	0.001	1	5	5	16	5183	0.020732	8115	0.03246	15.89189189	10.79245283	10.08	15.92	1.917575217	1.547376116	253	262	0.017952
10000	25	800	0.001	1	5	5	17	4114	0.016456	6664	0.026656	10.79245283	4.165289256	9.28	13.96	1.880085129	1.552427227	241	254	0.017916
10000	25	800	0.001	1	5	5	18	4869	0.019476	7939	0.031756	22.14814815	19.16129032	9.72	16.8	1.957223947	1.523937866	274	274	0.017804
10000	25	800	0.001	1	5	5	19	4337	0.017348	6878	0.027512	12.29787234	10.36363636	8.92	13.76	2.033560605	1.661888043	255	242	0.017468
10000	25	800	0.001	1	5	5	20	4656	0.018624	7271	0.029084	17.93939394	10.36363636	9	14.84	2.118772697	1.645045272	244	261	0.017576
10000	25	800	0.001	1	5	5	21	3703	0.014812	6308	0.025232	12.88888889	9.964912281	8.52	13.6	2.00178057	1.550786722	246	256	0.0176
10000	25	800	0.001	1	5	5	22	5179	0.020716	8478	0.033912	14.24390244	8.615384615	9.52	15.68	1.900226268	1.521400609	260	254	0.017812
10000	25	800	0.001	1	5	5	23	4468	0.017872	7232	0.028928	10.79245283	8.615384615	9.76	15.56	1.882882873	1.535430875	233	230	0.017728
10000	25	800	0.001	1	5	5	25	3893	0.015572	6181	0.024724	9.964912281	14.24390244	7.48	13.24	2.274560282	1.729281983	261	257	0.017468
10000	25	800	0.001	1	5	5	24	3417	0.013668	6105	0.02442	20.55172414	8.920634921	8.04	13.88	1.972811519	1.524277288	242	224	0.017256
10000	25	800	0.001	1	5	5	27	4879	0.019516	7922	0.031688	16.85714286	12.29787234	9.96	15.16	1.88009813	1.475372917	251	242	0.018004
10000	25	800	0.001	1	5	5	26	5331	0.021324	8132	0.032528	15.02564103	8.057971014	9.16	14.72	2.257334219	1.75974409	242	246	0.017612
10000	25	800	0.001	1	5	5	28	4625	0.0185	7052	0.028208	16.85714286	11.25490196	8.4	14.44	2.070371714	1.578296992	257	286	0.0177
10000	25	800	0.001	1	5	5	29	4475	0.0179	7124	0.028496	12.29787234	9.245901639	9.56	15.04	1.783602417	1.469124038	214	249	0.017544
10000	25	800	0.001	1	5	5	30	3716	0.014864	6178	0.024712	17.93939394	11.25490196	8.16	13.24	2.190590466	1.720261365	220	243	0.017508
10000	25	800	0.001	1	5	5	1	4428	0.017712	7135	0.02854	15.02564103	15.02564103	9.72	15.2	1.980677022	1.518187518	233	261	0.017944
10000	25	800	0.001	1	5	5	2	4460	0.01784	7385	0.02954	12.88888889	11.25490196	10.16	15.4	1.750019727	1.421037624	224	272	0.017628
10000	25	800	0.001	1	5	5	3	3257	0.013028	5590	0.02236	15.89189189	12.88888889	7.48	12.64	2.107465737	1.652066176	251	285	0.017276
10000	25	800	0.001	1	5	5	4	4278	0.017112	6666	0.026664	14.24390244	9.593220339	9.64	14.4	1.79734556	1.433767286	267	266	0.017508
10000	25	800	0.001	1	5	5	5	5573	0.022292	8382	0.033528	19.16129032	11.25490196	10.04	15.24	1.769849515	1.447281948	235	243	0.017964
10000	25	800	0.001	1	5	5	6	4442	0.017768	6899	0.027596	12.88888889	14.24390244	8.12	13.04	2.129127304	1.764578354	258	289	0.017752
10000	25	800	0.001	1	5	5	7	3929	0.015716	6503	0.026012	19.16129032	12.29787234	8.84	14.04	1.979275116	1.560935303	270	275	0.017572
10000	25	800	0.001	1	5	5	8	3218	0.012872	5719	0.022876	12.88888889	9.964912281	8.2	13.36	2.087993834	1.65627223	245	250	0.017552
10000	25	800	0.001	1	5	5	9	3911	0.015644	6711	0.026844	16.85714286	14.24390244	8.68	13.72	2.028515549	1.622091971	242	235	0.017672
10000	25	800	0.001	1	5	5	10	3106	0.012424	5475	0.0219	19.16129032	14.24390244	7.04	12.76	2.125552955	1.634703703	230	261	0.01746
10000	25	800	0.001	1	5	10	11	6618	0.026472	11083	0.044332	17.93939394	14.24390244	3.04	12.24	3.004095686	1.973122784	239	272	0.004624
10000	25	800	0.001	1	5	10	12	8653	0.034612	13501	0.054004	15.89189189	14.24390244	3.2	11.56	3.312854362	2.249300859	235	259	0.004584
10000	25	800	0.001	1	5	10	13	6817	0.027268	10918	0.043672	19.16129032	12.29787234	2.64	10.52	3.202288704	2.326626646	271	259	0.004408
10000	25	800	0.001	1	5	10	15	8665	0.03466	13892	0.055568	16.85714286	3.08496732	3.6	13.6	3.119564701	1.978847157	277	249	0.00482
10000	25	800	0.001	1	5	10	17	6859	0.027436	10969	0.043876	17.93939394	14.24390244	3.28	10.68	2.956158882	2.127806843	238	259	0.004556
10000	25	800	0.001	1	5	10	16	9393	0.037572	15743	0.062972	24	12.29787234	3.36	13	3.221781317	2.134769084	242	283	0.004596
10000	25	800	0.001	1	5	10	18	5232	0.020928	9468	0.037872	24	6.911392405	2.96	11.52	3.445344639	2.114878672	271	246	0.004556
10000	25	800	0.001	1	5	10	19	5344	0.021376	9515	0.03806	22.14814815	11.25490196	3.12	11.76	3.351919114	1.929292385	272	235	0.004468
10000	25	800	0.001	1	5	10	20	6181	0.024724	10894	0.043576	19.16129032	11.75510204	2.96	11.96	2.864966721	2.018725071	250	244	0.004564
10000	25	800	0.001	1	5	10	14	6408	0.025632	12021	0.048084	19.16129032	5.868131868	3.36	13.88	3.430212317	1.863267992	225	256	0.004784
10000	25	800	0.001	1	5	10	21	8951	0.035804	13896	0.055584	20.55172414	6.911392405	4.08	13.64	2.862901585	1.983197329	230	254	0.0047
10000	25	800	0.001	1	5	10	22	7579	0.030316	11865	0.04746	17.93939394	11.75510204	3.6	11.92	2.893639049	2.067533468	274	226	0.004608
10000	25	800	0.001	1	5	10	23	7288	0.029152	11273	0.045092	24	11.25490196	3.28	13.44	3.148727636	2.074544446	285	276	0.00462
10000	25	800	0.001	1	5	10	24	8640	0.03456	13850	0.0554	19.16129032	10.36363636	3.04	11.72	3.347913065	2.350712788	242	260	0.00458
10000	25	800	0.001	1	5	10	26	4002	0.016008	8510	0.03404	15.89189189	6.352941176	2.24	11.12	3.325603946	2.039558089	255	269	0.00452
10000	25	800	0.001	1	5	10	25	6174	0.024696	10744	0.042976	19.16129032	15.89189189	3.28	12.64	3.398393507	2.019498561	250	244	0.00456
10000	25	800	0.001	1	5	10	27	9205	0.03682	14289	0.057156	17.93939394	8.328358209	4.56	13.4	2.87492087	2.087980599	260	246	0.004824
10000	25	800	0.001	1	5	10	28	8896	0.035584	13292	0.053168	17.93939394	7.333333333	3.76	12.64	3.144240542	2.071569754	255	251	0.004528
10000	25	800	0.001	1	5	10	29	6997	0.027988	11247	0.044988	19.16129032	9.964912281	3.28	11.92	3.392646692	2.249125704	240	241	0.004488
10000	25	800	0.001	1	5	10	30	8132	0.032528	12634	0.050536	12.88888889	11.25490196	3.52	11.8	3.209091547	2.239493946	270	236	0.004608
10000	25	800	0.001	1	5	10	1	7271	0.029084	12417	0.049668	15.89189189	5.578947368	3.52	13.24	3.16694538	1.959148532	230	244	0.004648
10000	25	800	0.001	1	5	10	2	7906	0.031624	13092	0.052368	20.55172414	12.88888889	3.64	11.76	2.761635733	2.073974851	241	236	0.00452
10000	25	800	0.001	1	5	10	3	7690	0.03076	11854	0.047416	20.55172414	13.53488372	3.52	12.16	2.941025616	2.087351904	251	273	0.004656
10000	25	800	0.001	1	5	10	4	4238	0.016952	9298	0.037192	20.55172414	11.25490196	2.32	11.16	3.188336336	2.160698195	251	217	0.004496
10000	25	800	0.001	1	5	10	5	8573	0.034292	13750	0.055	19.16129032	10.79245283	3.96	12.76	2.918931976	1.927417786	256	259	0.00464
10000	25	800	0.001	1	5	10	6	7210	0.02884	12642	0.050568	22.14814815	12.88888889	3.44	11.64	3.147352674	2.056116017	245	234	0.004604
10000	25	800	0.001	1	5	10	7	3796	0.015184	9499	0.037996	19.16129032	9.593220339	2.16	11	3.478443233	2.026322174	246	235	0.004536
10000	25	800	0.001	1	5	10	8	6648	0.026592	12284	0.049136	20.55172414	9.964912281	3.2	12.88	3.08250909	1.920806934	251	247	0.004588
10000	25	800	0.001	1	5	10	9	7983	0.031932	13678	0.054712	17.93939394	8.328358209	3.68	12.92	3.025059101	2.010981431	237	268	0.004768
10000	25	800	0.001	1	5	10	10	8442	0.033768	12824	0.051296	17.93939394	13.53488372	3.28	12.16	3.10771991	2.255771615	257	249	0.004576
10000	25	800	0.001	1	5	15	11	5814	0.023256	10478	0.041912	22.14814815	11.25490196	1.36	10.48	3.172312802	2.314884378	247	257	0.001944
10000	25	800	0.001	1	5	15	12	7436	0.029744	12140	0.04856	24	14.24390244	1.36	10.48	3.623869285	2.601966234	267	232	0.001968
10000	25	800	0.001	1	5	15	13	7166	0.028664	11284	0.045136	24	8.920634921	1.76	10	3.071460964	2.590551188	259	243	0.00188
10000	25	800	0.001	1	5	15	14	5432	0.021728	9971	0.039884	22.14814815	7.561643836	1.2	9.76	2.577103376	2.413769738	231	277	0.001888
10000	25	800	0.001	1	5	15	15	7493	0.029972	12016	0.048064	19.16129032	8.615384615	1.36	8.92	3.321812667	2.733416371	221	245	0.0019
10000	25	800	0.001	1	5	15	17	5483	0.021932	10046	0.040184	22.14814815	9.964912281	1.36	9.84	2.713247571	2.444714486	246	270	0.001908
10000	25	800	0.001	1	5	15	18	5770	0.02308	11606	0.046424	24	9.593220339	1.44	10.92	2.281489997	2.158859447	231	270	0.002032
10000	25	800	0.001	1	5	15	19	6355	0.02542	10869	0.043476	24	14.24390244	1.36	9.84	3.613098251	2.643764131	242	257	0.001924
10000	25	800	0.001	1	5	15	16	7363	0.029452	12358	0.049432	22.14814815	10.79245283	1.2	10.8	3.031307929	2.516639198	224	222	0.001964
10000	25	800	0.001	1	5	15	20	6455	0.02582	11894	0.047576	22.14814815	9.245901639	1.68	11.8	3.719343504	2.189222884	272	246	0.002008
10000	25	800	0.001	1	5	15	21	5683	0.022732	12035	0.04814	20.55172414	6.911392405	1.2	10.84	2.87581193	2.356393905	218	236	0.002036
10000	25	800	0.001	1	5	15	23	5443	0.021772	10346	0.041384	22.14814815	8.615384615	1.52	10.48	3.26171191	2.256855919	241	240	0.001936
10000	25	800	0.001	1	5	15	24	5804	0.023216	10754	0.043016	24	14.24390244	1.36	10.24	3.501580966	2.453734666	261	229	0.001924
10000	25	800	0.001	1	5	15	22	5043	0.020172	9229	0.036916	24	5.868131868	1.2	9.84	2.792801586	2.460849898	248	245	0.001872
10000	25	800	0.001	1	5	15	25	4692	0.018768	9454	0.037816	20.55172414	10.79245283	0.96	10.76	2.732583281	2.198641809	262	240	0.001924
10000	25	800	0.001	1	5	15	26	7996	0.031984	12783	0.051132	24	8.615384615	1.44	10.16	2.761327736	2.437270352	272	240	0.001928
10000	25	800	0.001	1	5	15	27	3997	0.015988	7882	0.031528	24	12.29787234	1.04	9.68	3.002933959	2.507996262	270	245	0.001868
10000	25	800	0.001	1	5	15	28	4564	0.018256	8025	0.0321	24	19.16129032	0.96	8.44	2.83646314	2.498896175	270	265	0.001792
10000	25	800	0.001	1	5	15	29	3679	0.014716	9785	0.03914	22.14814815	11.75510204	1.28	11.84	3.733437637	2.107050156	234	247	0.002112
10000	25	800	0.001	1	5	15	30	7250	0.029	13072	0.052288	20.55172414	8.920634921	1.76	11	2.391891903	2.208989301	253	239	0.002084
10000	25	800	0.001	1	5	15	1	4830	0.01932	8919	0.035676	22.14814815	12.29787234	1.36	10.28	3.430293519	2.499162875	251	233	0.001892
10000	25	800	0.001	1	5	15	2	5345	0.02138	9631	0.038524	22.14814815	11.25490196	1.2	10.44	2.360856503	2.353790913	226	213	0.001892
10000	25	800	0.001	1	5	15	3	4650	0.0186	9134	0.036536	24	10.79245283	1.12	10.12	2.520481761	2.281791056	270	259	0.001872
10000	25	800	0.001	1	5	15	4	3197	0.012788	7643	0.030572	24	10.79245283	0.8	10.16	2.263121961	2.317994414	268	238	0.001876
10000	25	800	0.001	1	5	15	5	7728	0.030912	13207	0.052828	22.14814815	9.593220339	1.36	11.16	2.68737	2.344204999	260	253	0.001992
10000	25	800	0.001	1	5	15	6	4043	0.016172	8526	0.034104	24	8.920634921	0.96	8.88	3.234114136	2.614745535	251	222	0.001868
10000	25	800	0.001	1	5	15	7	7731	0.030924	12194	0.048776	20.55172414	11.25490196	1.36	11.4	3.454228843	2.623745476	246	230	0.00198
10000	25	800	0.001	1	5	15	8	6965	0.02786	11840	0.04736	24	12.88888889	1.12	10.6	3.292423926	2.648137009	269	248	0.001968
10000	25	800	0.001	1	5	15	9	7034	0.028136	12855	0.05142	24	8.057971014	1.6	10.92	3.58404866	2.405682075	236	267	0.00202
10000	25	800	0.001	1	5	15	10	6143	0.024572	11161	0.044644	22.14814815	14.24390244	1.36	11.36	3.474738164	2.429899604	248	237	0.00198
10000	25	800	0.001	1	10	5	11	29778	0.119112	36339	0.145356	8.328358209	4.630630631	16.72	19.24	1.304084325	1.220675803	229	245	0.018076
10000	25	800	0.001	1	10	5	12	22061	0.088244	28289	0.113156	7.116883117	9.964912281	15.2	18.08	1.402874037	1.262640938	213	230	0.01738
10000	25	800	0.001	1	10	5	13	26467	0.105868	32453	0.129812	5.313131313	7.116883117	15.96	18.8	1.317985685	1.213226688	240	232	0.017688
10000	25	800	0.001	1	10	5	14	23143	0.092572	28883	0.115532	11.25490196	5.868131868	14.84	17.88	1.474935094	1.369380519	260	266	0.01742
10000	25	800	0.001	1	10	5	16	26789	0.107156	33154	0.132616	11.75510204	9.593220339	15.72	18.84	1.322609446	1.215602287	234	248	0.017468
10000	25	800	0.001	1	10	5	17	26191	0.104764	32785	0.13114	14.24390244	8.920634921	14.72	17.36	1.448104144	1.35245699	258	270	0.017168
10000	25	800	0.001	1	10	5	18	29971	0.119884	37941	0.151764	11.25490196	10.79245283	16.48	18.72	1.434142779	1.307934769	239	217	0.017648
10000	25	800	0.001	1	10	5	19	29192	0.116768	36241	0.144964	10.79245283	15.89189189	15.92	19.2	1.334271384	1.209357147	252	243	0.017724
10000	25	800	0.001	1	10	5	21	22111	0.088444	28555	0.11422	8.328358209	4.165289256	15.28	18.48	1.276772921	1.158881046	280	273	0.017444
10000	25	800	0.001	1	10	5	15	21328	0.085312	27209	0.108836	13.53488372	8.057971014	14.44	16.72	1.429196352	1.326035937	269	247	0.0172
10000	25	800	0.001	1	10	5	20	29076	0.116304	36524	0.146096	8.328358209	7.802816901	15.84	18.44	1.499462236	1.364801623	247	244	0.017884
10000	25	800	0.001	1	10	5	22	24072	0.096288	30057	0.120228	10.36363636	6.530120482	15.56	18.04	1.407442392	1.281621059	263	271	0.01704
10000	25	800	0.001	1	10	5	23	25285	0.10114	31122	0.124488	8.920634921	11.75510204	14.2	16.68	1.52986446	1.453221397	224	241	0.017556
10000	25	800	0.001	1	10	5	24	26406	0.105624	32547	0.130188	7.561643836	8.615384615	15.44	18.32	1.365053889	1.244650113	251	255	0.017424
10000	25	800	0.001	1	10	5	25	29411	0.117644	36809	0.147236	8.615384615	7.802816901	16.04	18.92	1.40344159	1.279380964	259	257	0.017772
10000	25	800	0.001	1	10	5	26	25844	0.103376	32582	0.130328	6.183908046	5.443298969	15.44	18.16	1.357472731	1.215165226	243	243	0.017528
10000	25	800	0.001	1	10	5	27	22814	0.091256	28718	0.114872	10.79245283	11.25490196	15.12	17.68	1.37305131	1.253514658	259	272	0.017408
10000	25	800	0.001	1	10	5	28	30039	0.120156	37017	0.148068	11.75510204	8.328358209	15.88	18.28	1.4756211	1.367396846	238	256	0.017688
10000	25	800	0.001	1	10	5	29	23784	0.095136	30401	0.121604	12.29787234	9.245901639	14.96	17.92	1.460217275	1.304351028	248	260	0.017492
10000	25	800	0.001	1	10	5	30	24001	0.096004	29643	0.118572	10.79245283	11.75510204	15.12	17.4	1.496133965	1.377715284	230	245	0.017464
10000	25	800	0.001	1	10	5	1	26423	0.105692	32772	0.131088	10.36363636	7.802816901	14.52	17.12	1.503189305	1.382000127	225	241	0.017204
10000	25	800	0.001	1	10	5	2	25002	0.100008	31287	0.125148	5.720430108	8.920634921	14.96	17.76	1.431477907	1.30148503	239	253	0.017352
10000	25	800	0.001	1	10	5	3	25958	0.103832	32352	0.129408	9.245901639	5.720430108	13.2	15.68	1.592641308	1.483944864	251	242	0.017036
10000	25	800	0.001	1	10	5	4	27603	0.110412	34626	0.138504	10.36363636	8.615384615	16	18.32	1.327513563	1.213176255	271	263	0.017292
10000	25	800	0.001	1	10	5	5	27927	0.111708	34392	0.137568	8.920634921	9.245901639	16.44	18.52	1.409397005	1.295029643	224	278	0.017484
10000	25	800	0.001	1	10	5	6	26323	0.105292	32584	0.130336	8.615384615	6.716049383	15.76	18.6	1.356603759	1.224549282	220	277	0.01738
10000	25	800	0.001	1	10	5	7	28570	0.11428	34964	0.139856	7.116883117	10.79245283	16.08	18.24	1.435810997	1.325652902	247	264	0.017552
10000	25	800	0.001	1	10	5	8	27341	0.109364	33719	0.134876	11.25490196	15.02564103	16.12	19	1.425139113	1.30268679	245	266	0.017412
10000	25	800	0.001	1	10	5	9	23554	0.094216	29083	0.116332	6.02247191	5.188118812	14.6	17.72	1.478996617	1.343440805	251	240	0.017392
10000	25	800	0.001	1	10	5	10	25118	0.100472	31168	0.124672	11.75510204	9.593220339	15.28	17.56	1.38796286	1.291637316	255	275	0.017372
10000	25	800	0.001	1	10	10	11	16579	0.066316	27172	0.108688	9.964912281	7.802816901	10	16.24	1.907168941	1.498506025	230	277	0.004728
10000	25	800	0.001	1	10	10	14	18491	0.073964	27787	0.111148	14.24390244	8.328358209	9.36	15.88	2.226504765	1.788438882	245	253	0.00456
10000	25	800	0.001	1	10	10	13	12469	0.049876	21448	0.085792	14.24390244	9.245901639	8.56	14.76	2.107233977	1.590425164	269	230	0.004444
10000	25	800	0.001	1	10	10	12	13609	0.054436	22596	0.090384	14.24390244	10.36363636	8.6	15.16	2.090664543	1.59760653	225	283	0.004532
10000	25	800	0.001	1	10	10	15	9952	0.039808	18195	0.07278	12.88888889	4.841121495	7.68	14.48	2.174175161	1.574104709	241	225	0.004404
10000	25	800	0.001	1	10	10	18	14497	0.057988	24228	0.096912	16.85714286	10.79245283	7.88	14.56	2.347782861	1.760191552	241	241	0.004436
10000	25	800	0.001	1	10	10	20	11017	0.044068	19824	0.079296	20.55172414	10.79245283	7.92	14.08	2.039795036	1.532728373	263	259	0.00448
10000	25	800	0.001	1	10	10	19	13748	0.054992	22697	0.090788	17.93939394	9.964912281	9.24	15.72	1.991263411	1.583865622	237	263	0.0046
10000	25	800	0.001	1	10	10	21	13769	0.055076	22505	0.09002	17.93939394	10.79245283	8.4	14.96	2.089426621	1.581703632	258	272	0.004572
10000	25	800	0.001	1	10	10	22	17531	0.070124	26223	0.104892	14.24390244	6.530120482	9.88	16.24	2.06035352	1.595289789	246	256	0.0047
10000	25	800	0.001	1	10	10	17	18123	0.072492	28971	0.115884	11.25490196	6.530120482	10.52	17.12	1.928938043	1.481657671	213	254	0.004844
10000	25	800	0.001	1	10	10	16	13744	0.054976	22559	0.090236	10.79245283	8.920634921	8.8	14.6	2.06241001	1.730181647	245	251	0.004628
10000	25	800	0.001	1	10	10	23	13368	0.053472	21804	0.087216	16.85714286	13.53488372	8.64	14.84	2.249422572	1.788381285	258	240	0.00454
10000	25	800	0.001	1	10	10	25	16691	0.066764	28170	0.11268	14.24390244	7.561643836	10.72	17.16	1.880671612	1.477370343	234	254	0.004788
10000	25	800	0.001	1	10	10	24	12113	0.048452	20458	0.081832	17.93939394	4.841121495	8.12	14.08	2.22287827	1.635736688	267	232	0.004428
10000	25	800	0.001	1	10	10	26	16263	0.065052	26553	0.106212	12.29787234	11.25490196	8.08	14.96	2.165415152	1.650230019	261	252	0.004564
10000	25	800	0.001	1	10	10	30	12695	0.05078	20140	0.08056	10.36363636	7.802816901	9.76	15.08	1.93524797	1.484185971	241	265	0.00458
10000	25	800	0.001	1	10	10	27	16519	0.066076	25769	0.103076	15.02564103	7.561643836	10.28	15.4	1.882267747	1.521223611	252	246	0.004512
10000	25	800	0.001	1	10	10	28	12753	0.051012	22560	0.09024	17.93939394	5.313131313	7.84	15.08	2.232778589	1.583349563	265	231	0.004512
10000	25	800	0.001	1	10	10	29	14122	0.056488	22673	0.090692	17.93939394	11.25490196	8.88	14.2	1.976706755	1.621560878	244	234	0.004384
10000	25	800	0.001	1	10	10	1	11315	0.04526	19362	0.077448	17.93939394	12.88888889	8	14.04	2.145989908	1.610240839	264	258	0.004424
10000	25	800	0.001	1	10	10	2	11889	0.047556	19551	0.078204	16.85714286	8.615384615	8.32	14.76	1.999117371	1.505221908	238	239	0.004436
10000	25	800	0.001	1	10	10	3	11893	0.047572	19382	0.077528	15.89189189	11.25490196	7.68	13.4	2.367477479	1.67900511	252	249	0.004372
10000	25	800	0.001	1	10	10	4	15730	0.06292	25425	0.1017	19.16129032	15.02564103	9.92	15.92	1.970481459	1.510917512	249	256	0.004752
10000	25	800	0.001	1	10	10	5	14359	0.057436	23694	0.094776	11.25490196	12.88888889	9.8	15.88	1.898878971	1.475923105	234	261	0.00464
10000	25	800	0.001	1	10	10	6	16927	0.067708	26585	0.10634	12.29787234	8.920634921	10.72	15.36	1.922088618	1.614585078	242	251	0.004704
10000	25	800	0.001	1	10	10	7	12428	0.049712	19818	0.079272	11.25490196	6.716049383	7.32	12.68	2.265827348	1.847782053	234	250	0.004316
10000	25	800	0.001	1	10	10	8	12583	0.050332	21935	0.08774	16.85714286	9.964912281	8.92	14.72	1.990276082	1.579477768	252	249	0.004476
10000	25	800	0.001	1	10	10	9	12937	0.051748	21606	0.086424	8.057971014	6.911392405	9.16	14.68	1.893470518	1.565907381	246	250	0.004548
10000	25	800	0.001	1	10	10	10	15709	0.062836	24044	0.096176	15.89189189	8.328358209	9.8	15.12	1.915398234	1.472882901	248	236	0.00454
10000	25	800	0.001	1	10	15	11	24331	0.097324	35199	0.140796	11.25490196	6.716049383	5.68	13.12	2.338592342	1.709816947	231	232	0.001952
10000	25	800	0.001	1	10	15	13	22905	0.09162	34540	0.13816	17.93939394	8.920634921	5.96	13.6	2.489489267	1.876384811	286	233	0.001972
10000	25	800	0.001	1	10	15	12	19324	0.077296	31186	0.124744	20.55172414	9.245901639	4.56	12.08	2.80541755	2.053496117	245	228	0.001904
10000	25	800	0.001	1	10	15	15	16597	0.066388	27013	0.108052	17.93939394	9.245901639	3.12	11.6	3.245878442	2.061044543	253	232	0.001828
10000	25	800	0.001	1	10	15	14	17358	0.069432	28058	0.112232	15.89189189	7.116883117	4.16	12.56	2.79876127	1.931243086	223	212	0.001828
10000	25	800	0.001	1	10	15	16	18444	0.073776	31342	0.125368	16.85714286	9.964912281	4.72	13.48	2.523970359	1.81181374	256	248	0.002
10000	25	800	0.001	1	10	15	17	13740	0.05496	25411	0.101644	22.14814815	7.802816901	3.68	11.88	3.231178992	1.999814891	239	210	0.001856
10000	25	800	0.001	1	10	15	18	18360	0.07344	29481	0.117924	15.02564103	12.29787234	3.84	12.16	2.827819005	2.064395424	247	233	0.001864
10000	25	800	0.001	1	10	15	19	25328	0.101312	41957	0.167828	16.85714286	10.79245283	6.32	15.56	2.487464237	1.756052977	265	285	0.0022
10000	25	800	0.001	1	10	15	20	22162	0.088648	34928	0.139712	17.93939394	9.245901639	5.2	14.16	2.582530434	1.781086148	240	241	0.002012
10000	25	800	0.001	1	10	15	21	16774	0.067096	26916	0.107664	19.16129032	9.964912281	4.48	13.08	2.820765366	1.810662356	247	250	0.001888
10000	25	800	0.001	1	10	15	22	10805	0.04322	22646	0.090584	22.14814815	6.911392405	3.28	12	3.144470479	1.955895213	255	258	0.001848
10000	25	800	0.001	1	10	15	23	15765	0.06306	25821	0.103284	24	11.25490196	4.32	12.76	3.012829825	1.976883226	242	229	0.001876
10000	25	800	0.001	1	10	15	24	21199	0.084796	32873	0.131492	17.93939394	9.245901639	4.88	12.4	2.473719971	1.856908062	276	267	0.00194
10000	25	800	0.001	1	10	15	25	25674	0.102696	36234	0.144936	12.29787234	6.911392405	5.4	12.96	2.48198114	1.839782238	235	228	0.001956
10000	25	800	0.001	1	10	15	26	19307	0.077228	31890	0.12756	14.24390244	5.067961165	4.44	13.48	2.707207789	1.971916597	251	259	0.002
10000	25	800	0.001	1	10	15	27	19146	0.076584	29536	0.118144	20.55172414	12.88888889	4.88	12.72	2.593594703	1.823833237	251	242	0.001888
10000	25	800	0.001	1	10	15	29	14782	0.059128	26302	0.105208	22.14814815	8.328358209	4.16	13.24	2.869435036	1.760786211	241	253	0.001916
10000	25	800	0.001	1	10	15	28	23034	0.092136	35960	0.14384	13.53488372	7.802816901	5.6	14.16	2.620949104	1.83896261	228	246	0.002016
10000	25	800	0.001	1	10	15	30	15147	0.060588	26896	0.107584	14.24390244	11.25490196	4.16	13.48	2.766667764	1.826138748	244	259	0.001896
10000	25	800	0.001	1	10	15	1	19525	0.0781	32085	0.12834	16.85714286	7.333333333	4.24	13.04	2.745619394	1.756253988	234	251	0.001936
10000	25	800	0.001	1	10	15	2	14358	0.057432	25396	0.101584	20.55172414	7.802816901	3.36	12.12	3.141095759	2.006697469	255	259	0.00184
10000	25	800	0.001	1	10	15	3	14207	0.056828	24546	0.098184	17.93939394	8.920634921	3.52	11.08	2.799799657	1.912839412	257	253	0.001848
10000	25	800	0.001	1	10	15	4	22917	0.091668	36142	0.144568	16.85714286	8.615384615	4.08	12.88	2.883010301	2.105453346	228	245	0.001976
10000	25	800	0.001	1	10	15	5	19939	0.079756	32295	0.12918	24	5.067961165	4.88	13.76	2.62908423	1.936168452	249	241	0.001996
10000	25	800	0.001	1	10	15	6	19446	0.077784	31547	0.126188	19.16129032	12.29787234	3.92	11.6	2.613601099	1.930039841	264	265	0.001912
10000	25	800	0.001	1	10	15	7	20438	0.081752	35486	0.141944	17.93939394	8.328358209	5.28	15.28	2.735351761	1.942524852	228	257	0.002068
10000	25	800	0.001	1	10	15	8	15283	0.061132	25081	0.100324	17.93939394	7.333333333	4	11.6	3.048795914	1.996984496	260	239	0.001844
10000	25	800	0.001	1	10	15	9	15570	0.06228	26564	0.106256	17.93939394	8.615384615	3.84	12.36	3.132240176	1.856398829	246	241	0.001856
10000	25	800	0.001	1	10	15	10	18010	0.07204	30146	0.120584	16.85714286	5.067961165	5.12	13.92	2.718630187	1.67073003	266	251	0.001984
10000	25	800	0.001	1	15	5	11	57624	0.230496	66356	0.265424	7.561643836	7.561643836	20.28	21.4	1.139922966	1.071262991	246	244	0.017868
10000	25	800	0.001	1	15	5	12	56409	0.225636	65225	0.2609	7.561643836	6.02247191	17.88	19.56	1.161290276	1.108834022	261	247	0.017684
10000	25	800	0.001	1	15	5	13	52054	0.208216	60769	0.243076	5.313131313	5.188118812	19.04	20.2	1.06883519	1.006121909	246	258	0.017644
10000	25	800	0.001	1	15	5	15	55793	0.223172	65119	0.260476	9.964912281	8.615384615	19.08	20.48	1.090633281	1.043971482	261	272	0.017656
10000	25	800	0.001	1	15	5	16	59610	0.23844	68517	0.274068	6.352941176	6.352941176	17.32	19.6	1.270960886	1.218401443	267	282	0.017612
10000	25	800	0.001	1	15	5	17	51414	0.205656	60201	0.240804	6.02247191	8.328358209	18.56	19.76	1.221827391	1.152924903	253	228	0.017416
10000	25	800	0.001	1	15	5	18	55737	0.222948	63930	0.25572	8.920634921	6.530120482	18.04	19.76	1.311076239	1.237326706	257	267	0.01704
10000	25	800	0.001	1	15	5	19	59538	0.238152	68254	0.273016	7.333333333	6.02247191	19.52	20.92	1.078024705	1.009654029	248	228	0.01758
10000	25	800	0.001	1	15	5	14	54308	0.217232	62658	0.250632	12.88888889	6.183908046	18.88	20.96	1.144816906	1.064854626	219	259	0.017392
10000	25	800	0.001	1	15	5	20	55048	0.220192	63973	0.255892	8.057971014	2.415300546	19.24	20.72	1.078009112	1.001513966	267	264	0.017596
10000	25	800	0.001	1	15	5	21	59041	0.236164	68251	0.273004	6.911392405	4.630630631	19.64	21.12	1.11930292	1.053465522	246	255	0.01746
10000	25	800	0.001	1	15	5	22	61904	0.247616	71248	0.284992	7.333333333	4.530973451	19.8	21.2	1.057776763	1.003709897	268	208	0.017784
10000	25	800	0.001	1	15	5	23	56361	0.225444	65404	0.261616	4.341880342	3.310344828	19	20.36	1.073908605	1.018952106	242	243	0.017668
10000	25	800	0.001	1	15	5	24	54897	0.219588	63736	0.254944	11.25490196	4	18.64	20.2	1.099530111	1.038255433	261	241	0.017712
10000	25	800	0.001	1	15	5	25	53362	0.213448	62400	0.2496	5.188118812	5.313131313	19.44	20.88	1.072297013	1.005279688	246	267	0.017392
10000	25	800	0.001	1	15	5	26	55070	0.22028	63351	0.253404	6.911392405	7.333333333	18.84	20.52	1.171734599	1.105906442	229	268	0.017616
10000	25	800	0.001	1	15	5	27	52724	0.210896	61543	0.246172	4.25210084	8.328358209	18.92	20.48	1.2415508	1.16315021	242	275	0.01766
10000	25	800	0.001	1	15	5	28	54864	0.219456	63763	0.255052	8.920634921	4.952380952	18.96	20.36	1.282567549	1.186838915	246	279	0.017588
10000	25	800	0.001	1	15	5	30	56018	0.224072	65665	0.26266	11.25490196	7.333333333	18.04	20.36	1.167845244	1.1056564	253	246	0.017624
10000	25	800	0.001	1	15	5	29	57466	0.229864	66605	0.26642	7.561643836	6.02247191	19.84	21.48	1.177498456	1.10745089	241	243	0.017992
10000	25	800	0.001	1	15	5	1	59538	0.238152	67811	0.271244	8.057971014	6.911392405	17.92	19.44	1.244456758	1.195409775	243	267	0.017368
10000	25	800	0.001	1	15	5	2	57118	0.228472	66552	0.266208	6.911392405	3.84496124	19.52	21.24	1.162879814	1.093501592	258	249	0.01746
10000	25	800	0.001	1	15	5	3	54622	0.218488	63238	0.252952	8.920634921	9.964912281	19.92	21.16	1.011612852	0.970507299	267	264	0.017536
10000	25	800	0.001	1	15	5	4	58229	0.232916	67490	0.26996	6.183908046	6.911392405	19.52	21.4	1.151702539	1.072542476	240	244	0.017628
10000	25	800	0.001	1	15	5	5	60162	0.240648	70222	0.280888	6.02247191	7.116883117	18.96	20.48	1.158058475	1.092386927	248	250	0.01754
10000	25	800	0.001	1	15	5	6	68155	0.27262	77804	0.311216	5.313131313	3.921259843	18.68	19.96	1.214450767	1.162150073	251	240	0.017548
10000	25	800	0.001	1	15	5	7	54689	0.218756	63273	0.253092	8.920634921	5.720430108	18.8	20.28	1.208115395	1.133704801	251	261	0.017508
10000	25	800	0.001	1	15	5	8	53648	0.214592	62296	0.249184	3.69924812	6.352941176	17.64	19.04	1.290280173	1.228051169	241	268	0.017032
10000	25	800	0.001	1	15	5	9	58256	0.233024	67786	0.271144	5.578947368	8.328358209	19.84	21.56	1.042708627	0.989344471	244	252	0.017756
10000	25	800	0.001	1	15	5	10	58788	0.235152	67876	0.271504	7.333333333	4.165289256	19.6	20.96	1.141000017	1.086225556	291	259	0.01752
10000	25	800	0.001	1	15	10	11	44596	0.178384	61258	0.245032	11.25490196	4.341880342	13.24	17.68	1.498616352	1.302554919	262	277	0.004596
10000	25	800	0.001	1	15	10	12	42153	0.168612	59389	0.237556	10.79245283	7.802816901	13.56	16.88	1.539159178	1.344573423	242	253	0.004548
10000	25	800	0.001	1	15	10	13	44737	0.178948	62608	0.250432	11.75510204	9.245901639	13.44	17.24	1.588801774	1.405038079	247	244	0.004508
10000	25	800	0.001	1	15	10	14	47752	0.191008	67611	0.270444	16.85714286	1.853881279	14.52	18.44	1.383565869	1.227928687	246	227	0.004724
10000	25	800	0.001	1	15	10	16	48606	0.194424	66758	0.267032	12.29787234	11.25490196	13.12	17.08	1.636594487	1.470965259	231	261	0.004624
10000	25	800	0.001	1	15	10	17	38779	0.155116	56261	0.225044	12.29787234	6.352941176	13.76	18.12	1.519546019	1.305819583	257	256	0.004496
10000	25	800	0.001	1	15	10	18	47485	0.18994	64389	0.257556	12.29787234	8.920634921	13.68	16.96	1.515291544	1.338376909	249	246	0.004508
10000	25	800	0.001	1	15	10	19	53590	0.21436	72352	0.289408	9.245901639	4.733944954	16.8	19.8	1.3735795	1.246566502	254	241	0.004992
10000	25	800	0.001	1	15	10	20	45032	0.180128	61120	0.24448	17.93939394	8.920634921	12.8	16.48	1.599232043	1.381273851	257	229	0.004464
10000	25	800	0.001	1	15	10	21	50730	0.20292	69231	0.276924	11.75510204	4.952380952	14.96	17.72	1.408235297	1.279662439	235	229	0.00472
10000	25	800	0.001	1	15	10	22	51734	0.206936	68351	0.273404	11.75510204	4.081300813	13.64	16.92	1.598386721	1.425795944	236	251	0.004664
10000	25	800	0.001	1	15	10	15	53594	0.214376	73192	0.292768	8.328358209	4.841121495	12.72	17.52	1.707761165	1.480814286	257	233	0.00462
10000	25	800	0.001	1	15	10	24	47422	0.189688	64875	0.2595	6.911392405	3.921259843	13.4	16.4	1.549213646	1.361749692	252	258	0.004632
10000	25	800	0.001	1	15	10	23	50472	0.201888	68515	0.27406	5.720430108	6.183908046	13.84	18.44	1.46257066	1.318025542	255	252	0.004716
10000	25	800	0.001	1	15	10	26	42287	0.169148	57684	0.230736	8.920634921	6.911392405	13.48	17.28	1.470532635	1.277326854	249	260	0.00444
10000	25	800	0.001	1	15	10	25	51724	0.206896	68812	0.275248	12.88888889	9.964912281	14.16	18.16	1.532568378	1.342900643	237	252	0.004624
10000	25	800	0.001	1	15	10	28	43728	0.174912	60735	0.24294	9.245901639	6.716049383	12.72	16.64	1.655796509	1.41390543	234	249	0.004396
10000	25	800	0.001	1	15	10	29	47221	0.188884	64321	0.257284	9.964912281	2.98089172	12.92	17.32	1.685372875	1.446378209	253	283	0.004516
10000	25	800	0.001	1	15	10	30	42534	0.170136	58553	0.234212	10.79245283	6.02247191	13	17.04	1.584898194	1.393480229	269	230	0.00458
10000	25	800	0.001	1	15	10	27	52390	0.20956	71061	0.284244	14.24390244	7.116883117	15.04	19	1.506889727	1.312263412	237	235	0.004796
10000	25	800	0.001	1	15	10	1	51645	0.20658	70521	0.282084	12.29787234	7.802816901	14.8	18.84	1.506950695	1.334867447	246	255	0.004612
10000	25	800	0.001	1	15	10	2	43508	0.174032	60214	0.240856	14.24390244	9.593220339	11.88	16.76	1.906432192	1.635133997	250	248	0.004412
10000	25	800	0.001	1	15	10	3	40509	0.162036	57260	0.22904	12.88888889	7.116883117	13	17.48	1.70045931	1.473645129	262	250	0.004456
10000	25	800	0.001	1	15	10	4	41763	0.167052	59570	0.23828	11.75510204	5.188118812	13.68	17.52	1.473175506	1.27489365	263	280	0.00448
10000	25	800	0.001	1	15	10	5	46345	0.18538	64597	0.258388	10.79245283	5.578947368	13.52	16.96	1.55228631	1.369513644	238	249	0.004528
10000	25	800	0.001	1	15	10	6	47289	0.189156	63668	0.254672	11.75510204	6.530120482	13.2	17.36	1.556139349	1.355762256	233	265	0.00458
10000	25	800	0.001	1	15	10	7	46322	0.185288	64311	0.257244	11.25490196	5.188118812	13.16	17.64	1.559083875	1.332125085	251	251	0.004596
10000	25	800	0.001	1	15	10	8	39146	0.156584	56074	0.224296	13.53488372	5.868131868	11.8	15.88	1.585712768	1.416365213	247	254	0.00438
10000	25	800	0.001	1	15	10	9	43164	0.172656	61191	0.244764	14.24390244	7.116883117	13	17.12	1.565412735	1.42312165	241	256	0.00444
10000	25	800	0.001	1	15	10	10	50796	0.203184	67408	0.269632	8.328358209	7.116883117	13.52	17.12	1.607507031	1.406673388	264	231	0.004564
10000	25	800	0.001	1	15	15	11	27798	0.111192	43960	0.17584	12.29787234	5.188118812	8.44	15.36	2.101026977	1.55415602	256	253	0.00194
10000	25	800	0.001	1	15	15	12	29298	0.117192	44422	0.177688	12.88888889	7.561643836	7.84	14.2	2.172143838	1.71794921	246	220	0.001944
10000	25	800	0.001	1	15	15	13	28062	0.112248	43389	0.173556	12.29787234	6.530120482	8.2	14.08	2.183277444	1.71601159	246	245	0.001936
10000	25	800	0.001	1	15	15	14	21727	0.086908	38451	0.153804	15.89189189	6.716049383	8	14.84	2.281615296	1.634743971	236	258	0.001896
10000	25	800	0.001	1	15	15	15	27323	0.109292	43340	0.17336	13.53488372	6.716049383	8.08	14.76	2.330124176	1.768216008	261	248	0.001976
10000	25	800	0.001	1	15	15	16	23930	0.09572	39626	0.158504	17.93939394	6.716049383	7.92	15.2	2.224198918	1.562419021	261	231	0.001916
10000	25	800	0.001	1	15	15	17	26688	0.106752	42796	0.171184	19.16129032	6.183908046	8.48	15.28	2.064362026	1.588761986	259	239	0.001948
10000	25	800	0.001	1	15	15	18	27271	0.109084	41773	0.167092	19.16129032	7.561643836	9.36	15.96	2.038581758	1.594220136	223	262	0.001972
10000	25	800	0.001	1	15	15	19	23758	0.095032	39683	0.158732	9.964912281	4.733944954	8.76	15.56	2.006456828	1.467221022	241	265	0.001908
10000	25	800	0.001	1	15	15	20	26031	0.104124	41190	0.16476	13.53488372	8.057971014	7.76	14.8	2.227574686	1.650314828	251	294	0.001908
10000	25	800	0.001	1	15	15	21	22622	0.090488	36528	0.146112	19.16129032	8.328358209	7.44	15.04	2.199266269	1.51043981	240	287	0.001856
10000	25	800	0.001	1	15	15	22	29121	0.116484	44191	0.176764	14.24390244	6.352941176	8.96	15.64	1.890825207	1.442499628	240	254	0.001984
10000	25	800	0.001	1	15	15	23	24172	0.096688	39453	0.157812	15.02564103	5.067961165	9.24	15.64	2.136896456	1.600303611	243	242	0.00194
10000	25	800	0.001	1	15	15	24	20263	0.081052	36537	0.146148	19.16129032	6.911392405	6.32	14.16	2.467295002	1.694656432	242	280	0.001816
10000	25	800	0.001	1	15	15	25	28441	0.113764	45515	0.18206	9.964912281	8.057971014	9.16	15.76	2.047830123	1.611424408	260	230	0.00198
10000	25	800	0.001	1	15	15	27	21154	0.084616	36230	0.14492	19.16129032	7.802816901	7.92	14.8	2.300705812	1.685236122	248	270	0.001904
10000	25	800	0.001	1	15	15	28	27125	0.1085	40466	0.161864	13.53488372	4.630630631	8.04	14.08	2.130198058	1.652166556	257	242	0.001896
10000	25	800	0.001	1	15	15	30	24532	0.098128	39383	0.157532	11.75510204	6.530120482	8.2	14.36	2.194740132	1.619924426	253	259	0.001904
10000	25	800	0.001	1	15	15	29	28396	0.113584	46537	0.186148	10.79245283	8.328358209	8.84	15.48	2.069770504	1.631900983	231	254	0.002052
10000	25	800	0.001	1	15	15	26	21476	0.085904	34265	0.13706	16.85714286	8.920634921	7.2	13.64	2.322850786	1.715575522	235	283	0.001804
10000	25	800	0.001	1	15	15	1	23918	0.095672	39837	0.159348	15.89189189	8.615384615	8.2	15.08	2.272006983	1.553507972	255	263	0.00192
10000	25	800	0.001	1	15	15	2	28947	0.115788	45688	0.182752	15.02564103	7.333333333	8.92	15.96	2.165366348	1.594011885	239	261	0.00198
10000	25	800	0.001	1	15	15	3	26009	0.104036	41285	0.16514	12.88888889	4.25210084	8.36	14.44	2.078005372	1.67974444	244	290	0.00194
10000	25	800	0.001	1	15	15	4	22630	0.09052	40289	0.161156	16.85714286	10.79245283	8	15.04	2.168143856	1.474196898	246	248	0.001904
10000	25	800	0.001	1	15	15	5	26776	0.107104	43327	0.173308	11.75510204	2.571428571	9.36	16.24	2.02298924	1.551224969	235	235	0.001952
10000	25	800	0.001	1	15	15	6	28211	0.112844	49605	0.19842	15.02564103	5.188118812	9.16	15.96	1.921322423	1.494833887	292	262	0.00202
10000	25	800	0.001	1	15	15	7	20495	0.08198	35327	0.141308	15.02564103	7.561643836	7.52	13.64	2.204562892	1.609402645	244	233	0.001856
10000	25	800	0.001	1	15	15	8	28514	0.114056	45727	0.182908	8.615384615	4.952380952	9.04	15.92	2.038237392	1.609862569	273	237	0.002
10000	25	800	0.001	1	15	15	9	21444	0.085776	36845	0.14738	13.53488372	7.333333333	8.24	14.6	2.047609111	1.543042839	237	253	0.001868
10000	25	800	0.001	1	15	15	10	21251	0.085004	37318	0.149272	15.02564103	4.25210084	7.52	14.6	2.149576039	1.601308333	260	241	0.001856
10000	25	800	1.00E-04	0.75	5	5	8	4472	0.017888	6907	0.027628	2.65497076	2.019323671	10.68	17	1.907564865	1.43529174	19	20	0.027016
10000	25	800	1.00E-04	0.75	5	5	9	4421	0.017684	7105	0.02842	2.019323671	2.205128205	11.2	17.08	1.743218487	1.425981799	26	31	0.027236
10000	25	800	1.00E-04	0.75	5	5	10	4087	0.016348	6645	0.02658	4.434782609	1.990430622	11.12	17.52	1.763225885	1.385360907	22	30	0.02688
10000	25	800	1.00E-04	0.75	5	5	11	3954	0.015816	6422	0.025688	5.188118812	4.165289256	11.36	16.96	1.66354091	1.359622333	23	28	0.026796
10000	25	800	1.00E-04	0.75	5	5	5	4034	0.016136	6717	0.026868	0.923076923	4.630630631	11.48	17.16	1.688795654	1.252201476	30	36	0.02672
10000	25	800	1.00E-04	0.75	5	5	7	4946	0.019784	7878	0.031512	2.98089172	3.310344828	12.64	18.4	1.526214373	1.24777117	17	26	0.026932
10000	25	800	1.00E-04	0.75	5	5	4	3954	0.015816	6398	0.025592	3.194630872	3.432624113	11.04	16.8	1.854187003	1.42871676	22	23	0.026996
10000	25	800	1.00E-04	0.75	5	5	15	3825	0.0153	6531	0.026124	0.649076517	1.828054299	12.08	17.56	1.680166168	1.338140662	25	20	0.02682
10000	25	800	1.00E-04	0.75	5	5	16	3958	0.015832	6893	0.027572	1.306273063	2.109452736	10.92	17	1.940798645	1.506505182	21	28	0.027308
10000	25	800	1.00E-04	0.75	5	5	6	4890	0.01956	7678	0.030712	2.415300546	2.571428571	12.4	18.04	1.684138345	1.33330753	21	28	0.02684
10000	25	800	1.00E-04	0.75	5	5	12	3756	0.015024	6165	0.02466	4.733944954	0.832844575	9.8	16	1.991144874	1.514345724	29	20	0.026884
10000	25	800	1.00E-04	0.75	5	5	14	4297	0.017188	6842	0.027368	2.272251309	0.385809313	10.8	16.72	1.80351563	1.43402545	26	30	0.026736
10000	25	800	1.00E-04	0.75	5	5	13	4807	0.019228	7325	0.0293	1.470355731	1.880184332	12.36	17.2	1.543669112	1.211914653	20	24	0.026768
10000	25	800	1.00E-04	0.75	5	5	3	4551	0.018204	7209	0.028836	1.729257642	0.083188908	11.2	16.92	1.662220505	1.287935349	35	23	0.026728
10000	25	800	1.00E-04	0.75	5	5	2	5212	0.020848	8235	0.03294	1.306273063	1.450980392	13.2	18.2	1.459284722	1.158957858	18	33	0.026912
10000	25	800	1.00E-04	0.75	5	5	1	5214	0.020856	8033	0.032132	0.649076517	0.17260788	12.6	18.48	1.742564874	1.38074946	24	20	0.02716
10000	25	800	1.00E-04	0.75	5	5	29	4488	0.017952	7394	0.029576	3.69924812	3.139072848	11.48	18.2	1.66338504	1.290911743	33	21	0.027028
10000	25	800	1.00E-04	0.75	5	5	17	4137	0.016548	6702	0.026808	2.078817734	2.205128205	12.08	18.16	1.68789281	1.314655286	27	16	0.026956
10000	25	800	1.00E-04	0.75	5	5	19	4422	0.017688	6928	0.027712	1.593360996	2.698224852	11.56	17	1.690709425	1.311854578	23	24	0.026576
10000	25	800	1.00E-04	0.75	5	5	18	4322	0.017288	7052	0.028208	2.93081761	0.17260788	11.88	17.76	1.560620548	1.2015095	21	23	0.026748
10000	25	800	1.00E-04	0.75	5	5	20	4469	0.017876	7266	0.029064	2.140703518	1.470355731	11.32	16.92	1.685384243	1.411600178	17	25	0.026728
10000	25	800	1.00E-04	0.75	5	5	21	4521	0.018084	7457	0.029828	3.84496124	1.049180328	12.8	17.6	1.481922571	1.16212758	25	22	0.026872
10000	25	800	1.00E-04	0.75	5	5	22	5527	0.022108	8376	0.033504	5.067961165	6.716049383	12.52	18.04	1.627062687	1.351646983	22	32	0.026868
10000	25	800	1.00E-04	0.75	5	5	24	4421	0.017684	7355	0.02942	4.434782609	0.498800959	12.16	17.52	1.634281386	1.277065124	31	28	0.026916
10000	25	800	1.00E-04	0.75	5	5	23	3829	0.015316	6715	0.02686	4.341880342	0.61498708	11.56	16.52	1.744091553	1.396480273	26	27	0.026712
10000	25	800	1.00E-04	0.75	5	5	26	3429	0.013716	5837	0.023348	3.139072848	0.640419948	10.28	16.08	1.812477475	1.47262617	24	27	0.026408
10000	25	800	1.00E-04	0.75	5	5	25	3845	0.01538	6691	0.026764	4.733944954	3.032258065	10.92	17.76	1.746684356	1.300109078	33	21	0.026836
10000	25	800	1.00E-04	0.75	5	5	27	4871	0.019484	7576	0.030304	2.378378378	2.98089172	11.8	17.44	1.726065069	1.338644409	23	19	0.026984
10000	25	800	1.00E-04	0.75	5	5	28	4450	0.0178	7675	0.0307	7.561643836	1.358490566	11.44	18.16	1.69136565	1.290411725	22	21	0.027212
10000	25	800	1.00E-04	0.75	5	5	30	4594	0.018376	7672	0.030688	4.341880342	5.578947368	12.84	18.32	1.707178121	1.313196434	29	27	0.027216
10000	25	800	1.00E-04	0.75	5	10	1	8426	0.033704	14327	0.057308	6.530120482	2.787878788	5.04	15.28	2.721460398	1.737978282	24	23	0.007184
10000	25	800	1.00E-04	0.75	5	10	2	8539	0.034156	13808	0.055232	2.93081761	2.698224852	5.2	16.84	2.701942444	1.693015056	21	24	0.007224
10000	25	800	1.00E-04	0.75	5	10	3	6855	0.02742	11883	0.047532	5.313131313	1.34082397	4.48	15.2	2.743972031	1.763279203	20	23	0.007196
10000	25	800	1.00E-04	0.75	5	10	4	7666	0.030664	12488	0.049952	5.188118812	2.140703518	4.68	15.92	2.989340679	1.841509265	22	26	0.007356
10000	25	800	1.00E-04	0.75	5	10	5	7602	0.030408	12814	0.051256	6.352941176	0.971608833	4	15.96	2.994034613	1.819352798	22	26	0.00718
10000	25	800	1.00E-04	0.75	5	10	6	7666	0.030664	14407	0.057628	6.02247191	0.267748479	5.52	17.24	2.527871309	1.565899379	29	17	0.007464
10000	25	800	1.00E-04	0.75	5	10	7	9044	0.036176	14485	0.05794	3.69924812	2.415300546	4.68	16.76	2.853192882	1.898835461	19	17	0.00754
10000	25	800	1.00E-04	0.75	5	10	8	8023	0.032092	12538	0.050152	6.530120482	0.177024482	4.8	14.04	2.766829405	1.838081098	23	20	0.007036
10000	25	800	1.00E-04	0.75	5	10	9	7389	0.029556	12022	0.048088	4.165289256	2.019323671	4.8	14.84	2.775073929	1.843003359	18	30	0.007184
10000	25	800	1.00E-04	0.75	5	10	10	6871	0.027484	11981	0.047924	9.593220339	0.971608833	4.16	15.72	2.730338767	1.76823906	22	18	0.007164
10000	25	800	1.00E-04	0.75	5	10	12	7317	0.029268	13302	0.053208	12.88888889	2.205128205	3.84	15.24	3.047415814	1.856051649	34	31	0.007372
10000	25	800	1.00E-04	0.75	5	10	11	6624	0.026496	12036	0.048144	11.25490196	3.032258065	4.24	15.2	2.889924438	1.759444825	26	31	0.00704
10000	25	800	1.00E-04	0.75	5	10	14	5062	0.020248	10273	0.041092	8.615384615	3.032258065	3.84	14.68	2.631721347	1.621141895	21	16	0.006952
10000	25	800	1.00E-04	0.75	5	10	13	8238	0.032952	14126	0.056504	5.868131868	4.25210084	5.04	15.84	2.742062323	1.704504372	22	19	0.007224
10000	25	800	1.00E-04	0.75	5	10	15	5073	0.020292	11857	0.047428	6.352941176	3.432624113	4.08	16.4	2.882029807	1.615278789	20	31	0.007028
10000	25	800	1.00E-04	0.75	5	10	17	7187	0.028748	12783	0.051132	9.964912281	1.450980392	5.12	15.6	2.56190537	1.593899522	31	27	0.007332
10000	25	800	1.00E-04	0.75	5	10	18	6996	0.027984	12504	0.050016	8.920634921	1.022653722	5.44	16.52	2.563379399	1.600416921	27	16	0.007456
10000	25	800	1.00E-04	0.75	5	10	16	8253	0.033012	14389	0.057556	6.183908046	3.194630872	5.12	16.88	2.565657717	1.638038384	20	19	0.0074
10000	25	800	1.00E-04	0.75	5	10	19	7564	0.030256	12048	0.048192	12.88888889	2.140703518	4.88	14.4	2.680932176	1.700590146	29	25	0.00688
10000	25	800	1.00E-04	0.75	5	10	20	8057	0.032228	12817	0.051268	8.615384615	2.881987578	5.04	15.32	2.575831388	1.755613709	27	29	0.007304
10000	25	800	1.00E-04	0.75	5	10	21	8236	0.032944	14708	0.058832	5.067961165	2.834355828	5.28	17.36	2.568062663	1.536831661	20	26	0.007496
10000	25	800	1.00E-04	0.75	5	10	22	5969	0.023876	12066	0.048264	4.630630631	0.398210291	4.24	16.84	2.695799417	1.491952588	28	28	0.00736
10000	25	800	1.00E-04	0.75	5	10	29	7090	0.02836	12239	0.048956	9.964912281	1.906976744	4.52	14.2	2.711863789	1.755619455	25	24	0.007112
10000	25	800	1.00E-04	0.75	5	10	30	6519	0.026076	11918	0.047672	8.328358209	2.272251309	4.4	16.68	2.661709241	1.644749511	28	27	0.00718
10000	25	800	1.00E-04	0.75	5	10	23	7832	0.031328	13665	0.05466	10.79245283	1.34082397	5.36	15.72	2.460226611	1.655617202	31	18	0.007456
10000	25	800	1.00E-04	0.75	5	10	24	8759	0.035036	15236	0.060944	4.165289256	2.98089172	5.68	16.92	2.561033038	1.64155778	36	22	0.007492
10000	25	800	1.00E-04	0.75	5	10	25	6148	0.024592	11242	0.044968	8.615384615	1.306273063	4.32	15.52	2.959828732	1.687274799	26	34	0.006988
10000	25	800	1.00E-04	0.75	5	10	27	7939	0.031756	14694	0.058776	5.313131313	0.17260788	5.44	16.8	2.515571111	1.634705376	21	21	0.007536
10000	25	800	1.00E-04	0.75	5	10	26	6015	0.02406	11250	0.045	9.964912281	3.496402878	4.4	15.6	2.948051152	1.839865258	27	30	0.007308
10000	25	800	1.00E-04	0.75	5	10	28	7325	0.0293	13171	0.052684	7.561643836	1.208480565	5.52	16.48	2.449547363	1.562203705	24	22	0.007144
10000	25	800	1.00E-04	0.75	5	15	1	7366	0.029464	13550	0.0542	12.29787234	2.205128205	2	14.76	3.369137997	2.048867454	22	25	0.003216
10000	25	800	1.00E-04	0.75	5	15	2	4408	0.017632	10257	0.041028	11.75510204	0.398210291	1.68	14.68	2.655097087	1.751323446	20	30	0.00308
10000	25	800	1.00E-04	0.75	5	15	3	7015	0.02806	12976	0.051904	17.93939394	3.032258065	2.08	14.28	3.497875559	2.363721441	29	32	0.003172
10000	25	800	1.00E-04	0.75	5	15	4	3909	0.015636	9367	0.037468	19.16129032	2.205128205	1.68	14.24	3.852995123	1.859152162	25	25	0.003048
10000	25	800	1.00E-04	0.75	5	15	5	8117	0.032468	13795	0.05518	9.964912281	0.675603217	3.36	15.12	3.037172066	1.915556647	26	22	0.003228
10000	25	800	1.00E-04	0.75	5	15	6	4470	0.01788	11747	0.046988	11.25490196	4.952380952	2	16.76	3.349600051	1.625181322	24	37	0.003444
10000	25	800	1.00E-04	0.75	5	15	7	6126	0.024504	11369	0.045476	12.29787234	0.177024482	2.32	14.56	3.463893421	2.060207165	22	26	0.003124
10000	25	800	1.00E-04	0.75	5	15	8	7476	0.029904	13492	0.053968	13.53488372	0.971608833	2.08	14.32	3.525591203	2.017970875	23	20	0.00314
10000	25	800	1.00E-04	0.75	5	15	9	5248	0.020992	11534	0.046136	11.25490196	2.048780488	1.76	14.64	3.047449588	1.788015231	32	32	0.00314
10000	25	800	1.00E-04	0.75	5	15	10	7211	0.028844	12827	0.051308	14.24390244	1.572016461	1.92	13.84	2.50150242	2.091382212	21	31	0.003056
10000	25	800	1.00E-04	0.75	5	15	11	7045	0.02818	12328	0.049312	9.964912281	3.921259843	2	13.16	3.111115383	2.278278601	21	22	0.003032
10000	25	800	1.00E-04	0.75	5	15	12	5456	0.021824	10084	0.040336	13.53488372	2.415300546	1.92	13.12	3.329464538	2.133495399	15	22	0.00296
10000	25	800	1.00E-04	0.75	5	15	13	7694	0.030776	14113	0.056452	7.333333333	1.777777778	2.96	14.88	3.457981734	2.026601905	13	25	0.003372
10000	25	800	1.00E-04	0.75	5	15	14	5251	0.021004	10362	0.041448	14.24390244	3.370629371	1.92	14.32	3.136396742	2.072269112	25	28	0.003128
10000	25	800	1.00E-04	0.75	5	15	16	4684	0.018736	10009	0.040036	10.79245283	2.491620112	2	14.08	3.223945849	1.945511659	19	22	0.003228
10000	25	800	1.00E-04	0.75	5	15	15	6283	0.025132	13514	0.054056	10.36363636	0.398210291	2.32	16.64	3.74200866	1.852053543	19	19	0.003404
10000	25	800	1.00E-04	0.75	5	15	17	6826	0.027304	12436	0.049744	15.89189189	0.498800959	2.56	14.24	3.336574962	1.982449535	27	17	0.003184
10000	25	800	1.00E-04	0.75	5	15	18	4504	0.018016	10222	0.040888	15.02564103	2.172588832	2	14.16	3.668123534	2.081639974	30	31	0.0031
10000	25	800	1.00E-04	0.75	5	15	19	8090	0.03236	13993	0.055972	13.53488372	2.378378378	2.08	14.36	3.44622788	2.208460752	25	32	0.003196
10000	25	800	1.00E-04	0.75	5	15	20	5906	0.023624	11546	0.046184	15.89189189	2.571428571	2.16	13.76	3.501897409	2.047229079	29	15	0.0031
10000	25	800	1.00E-04	0.75	5	15	22	4530	0.01812	9813	0.039252	13.53488372	1.431906615	1.6	15	2.889957401	2.014280829	23	27	0.003096
10000	25	800	1.00E-04	0.75	5	15	23	6151	0.024604	11558	0.046232	13.53488372	1.022653722	2	14.4	3.230588407	1.929815499	21	16	0.003112
10000	25	800	1.00E-04	0.75	5	15	24	5158	0.020632	10837	0.043348	15.02564103	0.17260788	1.44	13.56	3.120103259	2.012101936	27	24	0.003036
10000	25	800	1.00E-04	0.75	5	15	21	5295	0.02118	10273	0.041092	12.29787234	1.240143369	1.76	13.52	3.783881557	2.167594887	29	32	0.002968
10000	25	800	1.00E-04	0.75	5	15	25	6744	0.026976	12466	0.049864	10.36363636	1.659574468	2.56	15.28	2.785882838	1.851944197	21	24	0.003252
10000	25	800	1.00E-04	0.75	5	15	26	6663	0.026652	12108	0.048432	14.24390244	2.698224852	2	13.64	3.29899303	1.985767641	23	26	0.003164
10000	25	800	1.00E-04	0.75	5	15	27	7749	0.030996	13272	0.053088	15.02564103	0.267748479	2.32	15.04	3.211591317	2.097779812	29	21	0.00332
10000	25	800	1.00E-04	0.75	5	15	28	4415	0.01766	11058	0.044232	17.93939394	3.921259843	2.08	15.52	3.20015749	1.778933459	26	29	0.003416
10000	25	800	1.00E-04	0.75	5	15	29	6031	0.024124	11615	0.04646	13.53488372	0.93498452	2.32	14.12	3.620571149	2.158119777	25	23	0.003092
10000	25	800	1.00E-04	0.75	5	15	30	7850	0.0314	13529	0.054116	12.29787234	1.272727273	2.48	15.04	3.402477326	2.152960063	23	26	0.003184
10000	25	800	1.00E-04	0.75	10	5	1	29290	0.11716	35782	0.143128	1.990430622	2.078817734	19.32	20.92	1.246483917	1.133651106	27	16	0.027048
10000	25	800	1.00E-04	0.75	10	5	2	23915	0.09566	29582	0.118328	2.342245989	1.510040161	19.2	20.64	1.090141435	1.01936886	18	27	0.026664
10000	25	800	1.00E-04	0.75	10	5	3	23700	0.0948	30735	0.12294	2.140703518	1.147766323	19.32	22.04	1.069623575	0.954271465	35	19	0.026868
10000	25	800	1.00E-04	0.75	10	5	4	24123	0.096492	30360	0.12144	1.224199288	0.959247649	18.92	20.72	1.195502869	1.106418035	21	22	0.026928
10000	25	800	1.00E-04	0.75	10	5	5	29723	0.118892	36445	0.14578	1.9342723	1.450980392	19.48	21.16	1.127337297	1.045339336	26	22	0.026428
10000	25	800	1.00E-04	0.75	10	5	7	28629	0.114516	34829	0.139316	1.682403433	0.854599407	19.4	21.2	1.162312983	1.079484104	29	21	0.027224
10000	25	800	1.00E-04	0.75	10	5	8	26632	0.106528	32978	0.131912	1.572016461	1.682403433	18.92	20.88	1.157877641	1.080159863	22	26	0.0271
10000	25	800	1.00E-04	0.75	10	5	9	26557	0.106228	33105	0.13242	1.753303965	1.022653722	18.92	21.52	1.11187138	1.001203821	28	22	0.027168
10000	25	800	1.00E-04	0.75	10	5	13	24638	0.098552	30728	0.122912	0.398210291	3.139072848	19.12	21.4	1.133367675	1.058138571	23	31	0.026984
10000	25	800	1.00E-04	0.75	10	5	6	28398	0.113592	35241	0.140964	1.510040161	1.323420074	18.8	20.96	1.223259339	1.099857336	34	19	0.026908
10000	25	800	1.00E-04	0.75	10	5	11	27929	0.111716	34547	0.138188	2.415300546	2.98089172	18.92	20.84	1.183905325	1.098865446	30	27	0.027464
10000	25	800	1.00E-04	0.75	10	5	14	28451	0.113804	34966	0.139864	0	1.906976744	19.2	20.8	1.181424099	1.08557432	21	20	0.02646
10000	25	800	1.00E-04	0.75	10	5	15	28905	0.11562	34673	0.138692	1.035830619	3.25170068	19.08	21.12	1.153770841	1.07205016	28	25	0.026768
10000	25	800	1.00E-04	0.75	10	5	12	25742	0.102968	32300	0.1292	1.705627706	1.104377104	19.56	21	1.105404933	1.000275705	31	21	0.0269
10000	25	800	1.00E-04	0.75	10	5	16	26507	0.106028	32696	0.130784	1.682403433	1.104377104	17.88	20.08	1.234663677	1.150126338	23	27	0.027072
10000	25	800	1.00E-04	0.75	10	5	10	28705	0.11482	35614	0.142456	1.104377104	0	19.76	21.4	1.110130374	1.037301856	22	22	0.026536
10000	25	800	1.00E-04	0.75	10	5	17	27110	0.10844	34240	0.13696	0.822157434	0.283367556	19.16	21.12	1.173280456	1.062757603	20	30	0.02678
10000	25	800	1.00E-04	0.75	10	5	18	26617	0.106468	32362	0.129448	2.612716763	1.022653722	18.52	20.72	1.182267109	1.095501419	31	21	0.026724
10000	25	800	1.00E-04	0.75	10	5	20	28893	0.115572	35534	0.142136	1.376425856	2.787878788	18.72	20.88	1.186005704	1.097247152	34	24	0.026456
10000	25	800	1.00E-04	0.75	10	5	19	26665	0.10666	33274	0.133096	0.17260788	2.048780488	19.48	21.88	1.080475882	0.978720753	26	26	0.027092
10000	25	800	1.00E-04	0.75	10	5	21	25761	0.103044	32647	0.130588	1.659574468	1.147766323	19.2	21.32	1.140347197	1.032164165	27	26	0.026928
10000	25	800	1.00E-04	0.75	10	5	22	28271	0.113084	35111	0.140444	1.682403433	2.415300546	20.32	21.28	1.040119055	0.94671423	22	30	0.026816
10000	25	800	1.00E-04	0.75	10	5	23	26742	0.106968	33352	0.133408	1.062706271	1.490039841	18.4	20.68	1.153388287	1.068914542	38	26	0.027104
10000	25	800	1.00E-04	0.75	10	5	24	27954	0.111816	34908	0.139632	1.593360996	1.035830619	19.76	21.48	1.134868788	1.031845389	25	24	0.02706
10000	25	800	1.00E-04	0.75	10	5	25	26751	0.107004	33549	0.134196	1.035830619	0.513317191	18.72	21.36	1.119387861	1.013873071	28	22	0.026912
10000	25	800	1.00E-04	0.75	10	5	28	29565	0.11826	36432	0.145728	1.659574468	1.705627706	19.32	21.2	1.173644401	1.087074118	27	36	0.02682
10000	25	800	1.00E-04	0.75	10	5	29	31239	0.124956	38146	0.152584	4.25210084	2.048780488	19.8	21.76	1.268050797	1.168833761	31	26	0.027128
10000	25	800	1.00E-04	0.75	10	5	27	28001	0.112004	34426	0.137704	0.385809313	0.385809313	18.28	20.52	1.222345267	1.131796452	26	17	0.026648
10000	25	800	1.00E-04	0.75	10	5	30	28209	0.112836	35058	0.140232	2.93081761	0.959247649	19.28	20.84	1.20169602	1.08131582	27	28	0.027016
10000	25	800	1.00E-04	0.75	10	5	26	25011	0.100044	31006	0.124024	1.906976744	3.921259843	18.96	21.28	1.139022068	1.063229862	23	20	0.02674
10000	25	800	1.00E-04	0.75	10	10	1	18119	0.072476	26807	0.107228	1.962085308	2.787878788	13.4	18.56	1.678733818	1.36685417	25	27	0.006884
10000	25	800	1.00E-04	0.75	10	10	2	14847	0.059388	23865	0.09546	1.022653722	1.394636015	11.28	18.16	1.701996083	1.342365277	21	26	0.006996
10000	25	800	1.00E-04	0.75	10	10	3	16581	0.066324	26558	0.106232	0.971608833	1.572016461	12.76	18.32	1.60623534	1.288439766	24	26	0.007136
10000	25	800	1.00E-04	0.75	10	10	4	15162	0.060648	25091	0.100364	2.019323671	2.272251309	13	19.52	1.731096916	1.250054598	26	23	0.00734
10000	25	800	1.00E-04	0.75	10	10	5	14810	0.05924	24619	0.098476	1.530364372	1.682403433	11.92	18.2	1.636982304	1.233949671	17	18	0.007312
10000	25	800	1.00E-04	0.75	10	10	6	17465	0.06986	28554	0.114216	0.520681265	1.431906615	13.52	19.36	1.664932755	1.261963791	18	18	0.00752
10000	25	800	1.00E-04	0.75	10	10	7	16487	0.065948	25889	0.103556	4.434782609	0	12.6	19.16	1.665556448	1.298261373	28	23	0.007164
10000	25	800	1.00E-04	0.75	10	10	8	14665	0.05866	24385	0.09754	1.990430622	2.306878307	12.76	18.88	1.681246557	1.255091032	15	32	0.007332
10000	25	800	1.00E-04	0.75	10	10	9	15717	0.062868	24852	0.099408	2.98089172	0.470588235	12.4	18.2	1.641964811	1.292174843	20	17	0.007152
10000	25	800	1.00E-04	0.75	10	10	10	15190	0.06076	26190	0.10476	1.615062762	0.780626781	13.48	19.24	1.504627463	1.156840549	21	27	0.007304
10000	25	800	1.00E-04	0.75	10	10	11	14318	0.057272	24319	0.097276	5.313131313	0.17260788	13.16	18.4	1.615858615	1.280783703	30	27	0.00718
10000	25	800	1.00E-04	0.75	10	10	12	16727	0.066908	26933	0.107732	2.881987578	0.267748479	13.32	19.12	1.552382684	1.221716606	22	33	0.007088
10000	25	800	1.00E-04	0.75	10	10	13	14087	0.056348	24394	0.097576	2.078817734	2.048780488	12.16	18.84	1.697776314	1.240522727	20	19	0.007172
10000	25	800	1.00E-04	0.75	10	10	14	17799	0.071196	28693	0.114772	1.208480565	1.25631769	14.64	20.16	1.555965234	1.256314004	21	22	0.007608
10000	25	800	1.00E-04	0.75	10	10	16	16721	0.066884	25714	0.102856	3.370629371	2.019323671	12.6	19.8	1.656638781	1.262790754	28	29	0.007052
10000	25	800	1.00E-04	0.75	10	10	15	14585	0.05834	23762	0.095048	3.432624113	1.104377104	12.16	19.12	1.599206406	1.240876153	28	30	0.007012
10000	25	800	1.00E-04	0.75	10	10	17	15825	0.0633	26342	0.105368	2.342245989	0.513317191	12.52	19.4	1.611813184	1.2856276	33	18	0.007256
10000	25	800	1.00E-04	0.75	10	10	19	17229	0.068916	27317	0.109268	3.310344828	0.385809313	13.36	19.04	1.591903809	1.266878966	18	20	0.007256
10000	25	800	1.00E-04	0.75	10	10	20	17080	0.06832	28708	0.114832	2.834355828	0.971608833	14.92	20.92	1.44659662	1.087720588	24	23	0.007592
10000	25	800	1.00E-04	0.75	10	10	21	18517	0.074068	28725	0.1149	3.139072848	2.140703518	13.72	19.48	1.675953125	1.348319133	41	28	0.007304
10000	25	800	1.00E-04	0.75	10	10	22	17431	0.069724	28758	0.115032	1.753303965	0.470588235	13.08	19.2	1.677145868	1.36115847	35	25	0.007408
10000	25	800	1.00E-04	0.75	10	10	23	16681	0.066724	26569	0.106276	2.238341969	2.453038674	12.84	19.44	1.727535679	1.358026744	24	28	0.007176
10000	25	800	1.00E-04	0.75	10	10	18	18301	0.073204	28826	0.115304	5.313131313	3.370629371	12.64	17.72	1.602762183	1.289812656	27	25	0.007148
10000	25	800	1.00E-04	0.75	10	10	29	15299	0.061196	23749	0.094996	2.491620112	0.177024482	11.88	18.16	1.595449534	1.305840393	28	19	0.007156
10000	25	800	1.00E-04	0.75	10	10	30	15230	0.06092	23904	0.095616	7.333333333	0.822157434	12	19.32	1.701841746	1.298587763	27	29	0.007112
10000	25	800	1.00E-04	0.75	10	10	24	16296	0.065184	27249	0.108996	4.434782609	0.649076517	13.64	19.84	1.589626309	1.226271706	24	21	0.007552
10000	25	800	1.00E-04	0.75	10	10	25	22120	0.08848	34110	0.13644	4	0.177024482	16.2	20.4	1.51121838	1.219110043	24	24	0.007548
10000	25	800	1.00E-04	0.75	10	10	26	15869	0.063476	25283	0.101132	5.188118812	0	12.24	18.4	1.569127973	1.220971355	27	19	0.0073
10000	25	800	1.00E-04	0.75	10	10	27	16161	0.064644	26605	0.10642	2.834355828	1.224199288	13.2	19.08	1.512747875	1.195715366	22	27	0.007276
10000	25	800	1.00E-04	0.75	10	10	28	15157	0.060628	25122	0.100488	4.841121495	2.65497076	11.84	18.28	1.693747416	1.296243316	24	23	0.007192
10000	25	800	1.00E-04	0.75	10	15	1	23563	0.094252	37021	0.148084	6.530120482	1.240143369	7.84	17.28	2.105479328	1.472623163	34	24	0.003132
10000	25	800	1.00E-04	0.75	10	15	2	18071	0.072284	30962	0.123848	9.593220339	0.083188908	6.32	16.28	2.327218829	1.517616474	32	21	0.002996
10000	25	800	1.00E-04	0.75	10	15	3	19426	0.077704	33707	0.134828	8.615384615	2.491620112	6.4	17.48	2.406220826	1.553726144	30	33	0.003076
10000	25	800	1.00E-04	0.75	10	15	4	18586	0.074344	33474	0.133896	8.615384615	0.971608833	6.44	17.36	2.361515985	1.421978295	23	22	0.003156
10000	25	800	1.00E-04	0.75	10	15	5	20521	0.082084	36458	0.145832	7.561643836	0.832844575	6.96	17.56	2.212816152	1.391303859	26	22	0.003204
10000	25	800	1.00E-04	0.75	10	15	6	18791	0.075164	32363	0.129452	4.841121495	2.787878788	5.76	17.12	2.52231638	1.67948466	13	30	0.003176
10000	25	800	1.00E-04	0.75	10	15	7	24058	0.096232	37794	0.151176	3.496402878	1.323420074	6.6	16.52	2.503520748	1.72913916	27	25	0.003156
10000	25	800	1.00E-04	0.75	10	15	8	25285	0.10114	38111	0.152444	8.328358209	0.498800959	8.56	17.68	1.934458751	1.465818676	38	25	0.003136
10000	25	800	1.00E-04	0.75	10	15	9	21949	0.087796	35059	0.140236	7.116883117	1.682403433	6.96	15.88	2.221824509	1.527185602	22	16	0.003108
10000	25	800	1.00E-04	0.75	10	15	10	20146	0.080584	33560	0.13424	3.310344828	4	6.96	16.68	2.218360052	1.527785272	24	25	0.003168
10000	25	800	1.00E-04	0.75	10	15	12	25117	0.100468	38551	0.154204	7.561643836	1.272727273	7.52	17.64	2.307667418	1.610038502	17	29	0.003176
10000	25	800	1.00E-04	0.75	10	15	11	16681	0.066724	29745	0.11898	8.920634921	5.188118812	6.56	16.32	2.268169643	1.557990427	30	33	0.0031
10000	25	800	1.00E-04	0.75	10	15	13	23938	0.095752	37237	0.148948	2.531073446	1.962085308	7.44	17.64	2.277224674	1.518081767	22	21	0.003228
10000	25	800	1.00E-04	0.75	10	15	14	24308	0.097232	40022	0.160088	4.630630631	0.267748479	8.48	17.68	2.004777913	1.456872743	32	18	0.003396
10000	25	800	1.00E-04	0.75	10	15	15	21169	0.084676	37658	0.150632	2.698224852	2.109452736	7.72	17.92	2.201702168	1.450082896	20	26	0.00332
10000	25	800	1.00E-04	0.75	10	15	16	21130	0.08452	37492	0.149968	6.183908046	2.571428571	7.88	18.72	2.141959824	1.463150193	18	30	0.003292
10000	25	800	1.00E-04	0.75	10	15	17	27788	0.111152	43145	0.17258	2.698224852	0.675603217	9.12	18.48	1.961808152	1.424724456	23	20	0.0033
10000	25	800	1.00E-04	0.75	10	15	18	17800	0.0712	30268	0.121072	3.08496732	1.177700348	5.84	16.36	2.388509773	1.557446652	18	16	0.003068
10000	25	800	1.00E-04	0.75	10	15	20	25919	0.103676	39919	0.159676	5.188118812	0.278118609	7.44	16.8	2.153750151	1.581888656	31	19	0.003224
10000	25	800	1.00E-04	0.75	10	15	21	22178	0.088712	34608	0.138432	5.188118812	0.398210291	7.36	17.52	2.162638627	1.550051696	20	30	0.003172
10000	25	800	1.00E-04	0.75	10	15	22	21896	0.087584	34614	0.138456	7.802816901	0.267748479	7.56	17.56	2.03606127	1.520049082	28	29	0.003236
10000	25	800	1.00E-04	0.75	10	15	19	27323	0.109292	42975	0.1719	4.530973451	0.996805112	9.44	20.16	1.889085863	1.306801061	27	26	0.003544
10000	25	800	1.00E-04	0.75	10	15	23	25797	0.103188	38959	0.155836	5.067961165	1.289377289	7.68	17.44	2.177711842	1.558415192	31	33	0.003224
10000	25	800	1.00E-04	0.75	10	15	24	25156	0.100624	38445	0.15378	2.98089172	1.705627706	7.76	18.28	2.057432314	1.500712334	24	25	0.003236
10000	25	800	1.00E-04	0.75	10	15	26	18406	0.073624	32131	0.128524	8.920634921	1.25631769	6.56	16.04	2.198607029	1.515862685	32	24	0.003104
10000	25	800	1.00E-04	0.75	10	15	27	18815	0.07526	31431	0.125724	8.615384615	0.385809313	5.68	17.24	2.572942325	1.556215188	34	21	0.003084
10000	25	800	1.00E-04	0.75	10	15	29	18683	0.074732	33531	0.134124	3.921259843	0.498800959	6.28	17.28	2.357738465	1.477550021	29	24	0.003128
10000	25	800	1.00E-04	0.75	10	15	28	22808	0.091232	38199	0.152796	7.561643836	1.777777778	7.36	18.08	2.180243904	1.520857425	26	31	0.003252
10000	25	800	1.00E-04	0.75	10	15	30	20702	0.082808	34385	0.13754	5.443298969	3.032258065	7.12	18.04	2.114670399	1.38542942	19	22	0.003124
10000	25	800	1.00E-04	0.75	10	15	25	22497	0.089988	38200	0.1528	3.770992366	0.822157434	8.72	19.16	1.894091525	1.312144968	28	23	0.003312
10000	25	800	1.00E-04	0.75	15	5	1	59352	0.237408	67923	0.271692	1.593360996	2.048780488	21.32	22.4	1.057452865	1.000068684	23	20	0.0273
10000	25	800	1.00E-04	0.75	15	5	2	62917	0.251668	72008	0.288032	0.083188908	1.147766323	22.48	23.16	0.935796848	0.888893765	24	28	0.027172
10000	25	800	1.00E-04	0.75	15	5	3	57430	0.22972	66102	0.264408	0.083188908	2.74251497	21.4	22.8	0.948510675	0.885922105	28	32	0.026492
10000	25	800	1.00E-04	0.75	15	5	4	57009	0.228036	65804	0.263216	1.450980392	0.17260788	22.12	23.04	0.953289994	0.892068089	33	23	0.026884
10000	25	800	1.00E-04	0.75	15	5	5	55650	0.2226	64626	0.258504	0.278118609	0.666666667	21.52	22.4	0.972726449	0.91641339	21	21	0.026816
10000	25	800	1.00E-04	0.75	15	5	6	56473	0.225892	64755	0.25902	0.731301939	2.453038674	21.52	22.28	0.971331765	0.926630679	20	26	0.026688
10000	25	800	1.00E-04	0.75	15	5	7	52081	0.208324	59879	0.239516	0.278118609	0	21.48	22.84	0.944752527	0.886305985	32	14	0.02678
10000	25	800	1.00E-04	0.75	15	5	9	54492	0.217968	62277	0.249108	2.205128205	1.470355731	22.56	23.24	0.895324886	0.850425349	21	18	0.027108
10000	25	800	1.00E-04	0.75	15	5	8	53036	0.212144	61249	0.244996	0.177024482	0.385809313	21.12	22.52	1.060748477	0.99478325	26	18	0.026912
10000	25	800	1.00E-04	0.75	15	5	10	61763	0.247052	71353	0.285412	0.770538244	2.272251309	21.92	23.04	0.941895308	0.902398989	24	25	0.027176
10000	25	800	1.00E-04	0.75	15	5	12	48630	0.19452	56819	0.227276	3.032258065	1.802690583	20.8	21.88	0.980831795	0.924343931	19	33	0.026504
10000	25	800	1.00E-04	0.75	15	5	11	57012	0.228048	65802	0.263208	0.278118609	1.289377289	22	22.72	0.989996742	0.927024962	19	26	0.027008
10000	25	800	1.00E-04	0.75	15	5	13	57433	0.229732	66571	0.266284	0.385809313	1.705627706	21.72	22.72	0.955186925	0.909781559	15	28	0.026576
10000	25	800	1.00E-04	0.75	15	5	15	56399	0.225596	65686	0.262744	0	0	21.4	23.04	0.943060635	0.895066772	16	20	0.027136
10000	25	800	1.00E-04	0.75	15	5	14	59255	0.23702	68098	0.272392	2.140703518	0.675603217	21.76	22.84	0.982897978	0.928370512	37	20	0.026932
10000	25	800	1.00E-04	0.75	15	5	17	63252	0.253008	72899	0.291596	1.224199288	0.36761488	22.6	23.12	0.916756703	0.864759128	27	26	0.027344
10000	25	800	1.00E-04	0.75	15	5	18	54210	0.21684	63121	0.252484	0.649076517	2.109452736	22.08	22.92	0.883581643	0.828466915	21	21	0.02684
10000	25	800	1.00E-04	0.75	15	5	19	59424	0.237696	68751	0.275004	0.923076923	0	21.92	22.6	0.921699716	0.868970253	25	28	0.026796
10000	25	800	1.00E-04	0.75	15	5	16	60929	0.243716	70775	0.2831	0.93498452	0.083188908	22.2	22.88	0.883792294	0.837685839	21	26	0.026888
10000	25	800	1.00E-04	0.75	15	5	20	53761	0.215044	62077	0.248308	0.083188908	0	22.24	22.96	0.947087469	0.891450604	24	22	0.027052
10000	25	800	1.00E-04	0.75	15	5	21	59244	0.236976	68269	0.273076	0.854599407	0	21.84	23	0.970788198	0.908804674	23	25	0.026868
10000	25	800	1.00E-04	0.75	15	5	22	56136	0.224544	64639	0.258556	1.118644068	2.205128205	21.88	22.56	1.00978631	0.94082229	26	23	0.026636
10000	25	800	1.00E-04	0.75	15	5	23	56247	0.224988	65008	0.260032	0.649076517	2.98089172	22.24	22.92	0.863094751	0.815840808	22	29	0.026592
10000	25	800	1.00E-04	0.75	15	5	24	59376	0.237504	68253	0.273012	0.843657817	0.498800959	22.44	23.24	0.908161429	0.860118251	25	24	0.0269
10000	25	800	1.00E-04	0.75	15	5	25	55451	0.221804	63728	0.254912	2.93081761	0.470588235	22.04	23.2	0.928737709	0.873830343	20	22	0.027044
10000	25	800	1.00E-04	0.75	15	5	26	56285	0.22514	65235	0.26094	2.140703518	0.17260788	21.68	22.28	0.924775741	0.885466055	26	20	0.026648
10000	25	800	1.00E-04	0.75	15	5	27	55311	0.221244	63769	0.255076	0.36761488	0.574307305	21.76	22.48	0.968111008	0.908812725	25	25	0.026892
10000	25	800	1.00E-04	0.75	15	5	28	60520	0.24208	69163	0.276652	0	1.289377289	22.32	22.72	0.948093803	0.905111994	25	26	0.026984
10000	25	800	1.00E-04	0.75	15	5	29	56567	0.226268	64974	0.259896	0.731301939	0.267748479	21.28	22.28	1.022440822	0.96438511	26	30	0.026712
10000	25	800	1.00E-04	0.75	15	5	30	56761	0.227044	65060	0.26024	0	0.666666667	21.28	22.24	0.941452477	0.887376103	21	23	0.026672
10000	25	800	1.00E-04	0.75	15	10	1	51393	0.205572	70784	0.283136	1.729257642	0.17260788	18.8	21.56	1.29406435	1.126703905	28	26	0.007504
10000	25	800	1.00E-04	0.75	15	10	2	53921	0.215684	72616	0.290464	3.562043796	1.777777778	17.84	21.12	1.247905382	1.06724697	23	20	0.00742
10000	25	800	1.00E-04	0.75	15	10	3	51532	0.206128	69977	0.279908	2.571428571	0	17.52	20.88	1.33134913	1.175459976	28	33	0.0072
10000	25	800	1.00E-04	0.75	15	10	4	55371	0.221484	73337	0.293348	0.083188908	0.731301939	17.6	20.44	1.292651174	1.150544107	18	17	0.007168
10000	25	800	1.00E-04	0.75	15	10	6	50289	0.201156	68899	0.275596	1.990430622	0	18.12	20.96	1.352133315	1.178112095	23	28	0.007408
10000	25	800	1.00E-04	0.75	15	10	7	54810	0.21924	71775	0.2871	4.25210084	0.854599407	17.68	20.36	1.264698303	1.124624891	27	26	0.007212
10000	25	800	1.00E-04	0.75	15	10	8	52015	0.20806	70810	0.28324	2.172588832	0.959247649	18.36	20.88	1.172392016	1.041023203	25	23	0.007176
10000	25	800	1.00E-04	0.75	15	10	9	45278	0.181112	63816	0.255264	1.753303965	0	17.24	20.44	1.286158316	1.112361413	26	31	0.007096
10000	25	800	1.00E-04	0.75	15	10	10	53526	0.214104	72922	0.291688	0.385809313	0.385809313	17.4	21.16	1.432202655	1.21431798	23	35	0.007264
10000	25	800	1.00E-04	0.75	15	10	5	53559	0.214236	74191	0.296764	2.140703518	1.376425856	19	21.64	1.255466929	1.043235653	26	27	0.007312
10000	25	800	1.00E-04	0.75	15	10	11	53565	0.21426	72211	0.288844	2.93081761	0.513317191	18.76	21.76	1.136969449	1.004661626	25	22	0.00724
10000	25	800	1.00E-04	0.75	15	10	12	48940	0.19576	68906	0.275624	0.971608833	1.394636015	17.32	20.96	1.302913865	1.103251427	12	27	0.007068
10000	25	800	1.00E-04	0.75	15	10	13	53802	0.215208	73899	0.295596	3.69924812	1.593360996	18.04	21.44	1.234948905	1.052942052	28	26	0.007404
10000	25	800	1.00E-04	0.75	15	10	15	51756	0.207024	71531	0.286124	3.562043796	1.450980392	18	20.8	1.270350482	1.108141128	20	17	0.00714
10000	25	800	1.00E-04	0.75	15	10	14	51407	0.205628	70970	0.28388	0.959247649	2.698224852	17.48	21.44	1.227239488	1.09626673	27	29	0.007428
10000	25	800	1.00E-04	0.75	15	10	16	53930	0.21572	72671	0.290684	0.693766938	1.659574468	18.04	21.12	1.258432013	1.118251091	25	17	0.007272
10000	25	800	1.00E-04	0.75	15	10	17	46388	0.185552	66896	0.267584	2.65497076	0.649076517	17.44	21.44	1.349216517	1.113343555	26	24	0.007216
10000	25	800	1.00E-04	0.75	15	10	18	50825	0.2033	70971	0.283884	1.394636015	0.177024482	18.08	21.32	1.284060761	1.159769572	29	23	0.007332
10000	25	800	1.00E-04	0.75	15	10	19	43670	0.17468	62537	0.250148	0.177024482	0	17.4	20.72	1.252609678	1.075633974	24	34	0.007008
10000	25	800	1.00E-04	0.75	15	10	20	57824	0.231296	77474	0.309896	1.104377104	1.962085308	18.32	21.92	1.283141461	1.08748706	18	27	0.007428
10000	25	800	1.00E-04	0.75	15	10	21	46211	0.184844	65243	0.260972	2.93081761	1.358490566	17.76	20.8	1.226407376	1.054173873	24	24	0.007236
10000	25	800	1.00E-04	0.75	15	10	22	48265	0.19306	66270	0.26508	1.147766323	0.17260788	17.24	21.28	1.339740773	1.195389148	24	14	0.007132
10000	25	800	1.00E-04	0.75	15	10	23	45388	0.181552	63450	0.2538	3.310344828	0.865671642	15.92	19.96	1.383497828	1.178201247	26	26	0.006816
10000	25	800	1.00E-04	0.75	15	10	24	52446	0.209784	70481	0.281924	0.770538244	0	19.28	22.4	1.197926237	1.058644727	21	23	0.00752
10000	25	800	1.00E-04	0.75	15	10	25	58961	0.235844	77991	0.311964	3.432624113	0.498800959	18.96	21.64	1.242156116	1.083444885	26	24	0.007528
10000	25	800	1.00E-04	0.75	15	10	28	51084	0.204336	71494	0.285976	1.551020408	0.498800959	18.2	21.28	1.39186919	1.16997957	21	23	0.007272
10000	25	800	1.00E-04	0.75	15	10	29	49439	0.197756	67334	0.269336	0.520681265	0.470588235	17.12	20.48	1.3511427	1.176701099	25	22	0.007124
10000	25	800	1.00E-04	0.75	15	10	27	48759	0.195036	65971	0.263884	2.272251309	0.083188908	17.28	20.68	1.315617799	1.160467795	24	28	0.007024
10000	25	800	1.00E-04	0.75	15	10	26	44953	0.179812	62119	0.248476	1.022653722	1.9342723	17.56	20.92	1.304771406	1.138073314	28	28	0.007024
10000	25	800	1.00E-04	0.75	15	10	30	44053	0.176212	61195	0.24478	5.720430108	3.432624113	16.04	20.36	1.488630794	1.254182149	25	27	0.006908
10000	25	800	1.00E-04	0.75	15	15	1	26516	0.106064	42193	0.168772	4.341880342	1.34082397	11.24	18.24	1.640170085	1.217259678	21	29	0.00298
10000	25	800	1.00E-04	0.75	15	15	2	30168	0.120672	49493	0.197972	3.432624113	0.843657817	12.24	19.16	1.678866838	1.270784346	33	24	0.003204
10000	25	800	1.00E-04	0.75	15	15	3	31710	0.12684	48596	0.194384	3.496402878	1.450980392	12.88	19.12	1.648536195	1.303414409	29	38	0.003164
10000	25	800	1.00E-04	0.75	15	15	4	31365	0.12546	52740	0.21096	1.224199288	1.450980392	13.44	20.48	1.618268326	1.180243308	23	27	0.003324
10000	25	800	1.00E-04	0.75	15	15	5	24677	0.098708	40537	0.162148	1.962085308	1.306273063	11.16	18.24	1.999669283	1.517603966	18	23	0.002972
10000	25	800	1.00E-04	0.75	15	15	6	28040	0.11216	47341	0.189364	2.834355828	0.731301939	12.64	19.52	1.671816926	1.266695484	25	19	0.003192
10000	25	800	1.00E-04	0.75	15	15	7	30659	0.122636	52087	0.208348	0.083188908	1.358490566	13.88	20.08	1.500226815	1.202999631	16	17	0.003304
10000	25	800	1.00E-04	0.75	15	15	8	30449	0.121796	48546	0.194184	2.834355828	0.267748479	13.28	19.12	1.583374669	1.195075672	23	26	0.003092
10000	25	800	1.00E-04	0.75	15	15	9	27365	0.10946	47549	0.190196	1.009646302	2.109452736	12.92	19.6	1.623861878	1.2015019	16	31	0.00318
10000	25	800	1.00E-04	0.75	15	15	10	30798	0.123192	48759	0.195036	3.310344828	0	12.68	20.12	1.71773805	1.245710709	27	26	0.003236
10000	25	800	1.00E-04	0.75	15	15	11	30580	0.12232	51036	0.204144	2.109452736	1.637130802	12.72	19.12	1.688215317	1.267423791	29	30	0.003284
10000	25	800	1.00E-04	0.75	15	15	13	27976	0.111904	46033	0.184132	0.513317191	0	13.12	19.84	1.684331777	1.271976809	19	27	0.0032
10000	25	800	1.00E-04	0.75	15	15	12	25736	0.102944	42532	0.170128	8.057971014	1.593360996	11.12	17.44	1.702741702	1.278695628	26	17	0.002912
10000	25	800	1.00E-04	0.75	15	15	16	26837	0.107348	45593	0.182372	3.25170068	0.083188908	11.24	18.8	1.832041048	1.319248891	29	30	0.00312
10000	25	800	1.00E-04	0.75	15	15	18	30268	0.121072	46796	0.187184	1.009646302	0.17260788	12.56	19.08	1.750209629	1.324640116	25	29	0.003084
10000	25	800	1.00E-04	0.75	15	15	17	28390	0.11356	47540	0.19016	1.880184332	0.083188908	12.16	19.4	1.659581512	1.216183042	23	24	0.003164
10000	25	800	1.00E-04	0.75	15	15	14	29640	0.11856	46825	0.1873	2.531073446	0	12.56	19.44	1.750190956	1.359830586	34	26	0.003232
10000	25	800	1.00E-04	0.75	15	15	19	27866	0.111464	44142	0.176568	3.770992366	1.551020408	12.88	18.92	1.596228848	1.227287598	15	18	0.00306
10000	25	800	1.00E-04	0.75	15	15	15	28742	0.114968	46774	0.187096	1.853881279	0.083188908	12	20.12	1.689304985	1.287654018	20	21	0.003236
10000	25	800	1.00E-04	0.75	15	15	20	29377	0.117508	46423	0.185692	1.705627706	0.770538244	12.48	18.28	1.627651223	1.291469993	20	26	0.003056
10000	25	800	1.00E-04	0.75	15	15	21	31401	0.125604	47172	0.188688	3.562043796	1.133105802	14.12	19.8	1.604246946	1.227390929	31	31	0.003224
10000	25	800	1.00E-04	0.75	15	15	22	32991	0.131964	53011	0.212044	3.370629371	0.959247649	13.68	19.68	1.52633428	1.110139316	30	18	0.0033
10000	25	800	1.00E-04	0.75	15	15	23	33552	0.134208	53323	0.213292	3.310344828	0.675603217	12.8	19.96	1.601159393	1.264272037	22	25	0.003356
10000	25	800	1.00E-04	0.75	15	15	24	32744	0.130976	51395	0.20558	4.434782609	0.854599407	12.52	19.12	1.551947381	1.260194767	27	23	0.003144
10000	25	800	1.00E-04	0.75	15	15	25	30017	0.120068	49291	0.197164	2.93081761	0.17260788	13.68	19.36	1.575321163	1.202695435	23	30	0.00328
10000	25	800	1.00E-04	0.75	15	15	26	28870	0.11548	45886	0.183544	3.432624113	1.289377289	11.52	17.96	1.709833178	1.380291265	30	20	0.0031
10000	25	800	1.00E-04	0.75	15	15	27	26760	0.10704	46263	0.185052	1.208480565	0.675603217	12.08	19.76	1.704984049	1.253393582	18	24	0.003212
10000	25	800	1.00E-04	0.75	15	15	28	27943	0.111772	47231	0.188924	2.571428571	1.133105802	11.76	19.16	1.790204733	1.340985555	26	16	0.003164
10000	25	800	1.00E-04	0.75	15	15	30	30920	0.12368	50842	0.203368	5.578947368	0.61498708	13.44	20.04	1.67807539	1.293823825	32	26	0.003356
10000	25	800	1.00E-04	0.75	15	15	29	28776	0.115104	45113	0.180452	1.853881279	0.731301939	12.36	18.96	1.737423264	1.415237306	19	24	0.003068
10000	25	800	1.00E-04	1	5	5	1	4428	0.017712	7135	0.02854	7.333333333	2.415300546	9.72	15.2	1.980677022	1.518187518	21	19	0.017944
10000	25	800	1.00E-04	1	5	5	2	4460	0.01784	7385	0.02954	5.188118812	3.194630872	10.16	15.4	1.750019727	1.421037624	25	19	0.017628
10000	25	800	1.00E-04	1	5	5	3	3257	0.013028	5590	0.02236	4.733944954	2.612716763	7.48	12.64	2.107465737	1.652066176	26	25	0.017276
10000	25	800	1.00E-04	1	5	5	4	4278	0.017112	6666	0.026664	6.352941176	2.74251497	9.64	14.4	1.79734556	1.433767286	28	26	0.017508
10000	25	800	1.00E-04	1	5	5	6	4442	0.017768	6899	0.027596	8.328358209	2.491620112	8.12	13.04	2.129127304	1.764578354	25	29	0.017752
10000	25	800	1.00E-04	1	5	5	7	3929	0.015716	6503	0.026012	3.84496124	5.578947368	8.84	14.04	1.979275116	1.560935303	32	33	0.017572
10000	25	800	1.00E-04	1	5	5	8	3218	0.012872	5719	0.022876	2.019323671	0.911314985	8.2	13.36	2.087993834	1.65627223	25	19	0.017552
10000	25	800	1.00E-04	1	5	5	5	5573	0.022292	8382	0.033528	4.25210084	0.404494382	10.04	15.24	1.769849515	1.447281948	16	24	0.017964
10000	25	800	1.00E-04	1	5	5	9	3911	0.015644	6711	0.026844	0.498800959	5.188118812	8.68	13.72	2.028515549	1.622091971	17	27	0.017672
10000	25	800	1.00E-04	1	5	5	10	3106	0.012424	5475	0.0219	3.62962963	5.443298969	7.04	12.76	2.125552955	1.634703703	16	21	0.01746
10000	25	800	1.00E-04	1	5	5	11	5076	0.020304	7720	0.03088	5.067961165	5.067961165	9.36	13.6	1.996839677	1.650188494	30	28	0.017412
10000	25	800	1.00E-04	1	5	5	12	3825	0.0153	6472	0.025888	5.868131868	3.921259843	7.56	13.44	2.19940623	1.64191629	22	24	0.017416
10000	25	800	1.00E-04	1	5	5	13	3744	0.014976	6777	0.027108	2.98089172	0.811594203	8.4	14.28	2.107425052	1.558933778	16	23	0.017612
10000	25	800	1.00E-04	1	5	5	14	5061	0.020244	7822	0.031288	3.432624113	3.69924812	9.44	15.16	2.1415396	1.732354335	22	24	0.01778
10000	25	800	1.00E-04	1	5	5	15	4635	0.01854	6927	0.027708	2.74251497	1.880184332	9.4	14.56	1.92235448	1.604996419	22	22	0.01758
10000	25	800	1.00E-04	1	5	5	16	5183	0.020732	8115	0.03246	4	2.238341969	10.08	15.92	1.917575217	1.547376116	27	28	0.017952
10000	25	800	1.00E-04	1	5	5	17	4114	0.016456	6664	0.026656	1.510040161	1.906976744	9.28	13.96	1.880085129	1.552427227	21	27	0.017916
10000	25	800	1.00E-04	1	5	5	18	4869	0.019476	7939	0.031756	3.310344828	1.802690583	9.72	16.8	1.957223947	1.523937866	25	26	0.017804
10000	25	800	1.00E-04	1	5	5	20	4656	0.018624	7271	0.029084	6.716049383	3.84496124	9	14.84	2.118772697	1.645045272	17	21	0.017576
10000	25	800	1.00E-04	1	5	5	19	4337	0.017348	6878	0.027512	3.770992366	2.531073446	8.92	13.76	2.033560605	1.661888043	30	27	0.017468
10000	25	800	1.00E-04	1	5	5	21	3703	0.014812	6308	0.025232	8.615384615	2.272251309	8.52	13.6	2.00178057	1.550786722	36	30	0.0176
10000	25	800	1.00E-04	1	5	5	22	5179	0.020716	8478	0.033912	3.310344828	2.272251309	9.52	15.68	1.900226268	1.521400609	29	31	0.017812
10000	25	800	1.00E-04	1	5	5	23	4468	0.017872	7232	0.028928	2.415300546	1.34082397	9.76	15.56	1.882882873	1.535430875	24	19	0.017728
10000	25	800	1.00E-04	1	5	5	24	3417	0.013668	6105	0.02442	1.906976744	2.140703518	8.04	13.88	1.972811519	1.524277288	26	15	0.017256
10000	25	800	1.00E-04	1	5	5	25	3893	0.015572	6181	0.024724	7.333333333	4.952380952	7.48	13.24	2.274560282	1.729281983	33	19	0.017468
10000	25	800	1.00E-04	1	5	5	26	5331	0.021324	8132	0.032528	2.93081761	0.865671642	9.16	14.72	2.257334219	1.75974409	28	24	0.017612
10000	25	800	1.00E-04	1	5	5	27	4879	0.019516	7922	0.031688	3.194630872	2.881987578	9.96	15.16	1.88009813	1.475372917	20	22	0.018004
10000	25	800	1.00E-04	1	5	5	28	4625	0.0185	7052	0.028208	5.188118812	2.019323671	8.4	14.44	2.070371714	1.578296992	25	28	0.0177
10000	25	800	1.00E-04	1	5	5	29	4475	0.0179	7124	0.028496	3.310344828	4.25210084	9.56	15.04	1.783602417	1.469124038	19	26	0.017544
10000	25	800	1.00E-04	1	5	5	30	3716	0.014864	6178	0.024712	5.188118812	6.530120482	8.16	13.24	2.190590466	1.720261365	19	38	0.017508
10000	25	800	1.00E-04	1	5	10	1	7271	0.029084	12417	0.049668	6.911392405	0.083188908	3.52	13.24	3.16694538	1.959148532	22	22	0.004648
10000	25	800	1.00E-04	1	5	10	3	7690	0.03076	11854	0.047416	4.530973451	4.25210084	3.52	12.16	2.941025616	2.087351904	21	27	0.004656
10000	25	800	1.00E-04	1	5	10	2	7906	0.031624	13092	0.052368	9.245901639	4.630630631	3.64	11.76	2.761635733	2.073974851	24	33	0.00452
10000	25	800	1.00E-04	1	5	10	4	4238	0.016952	9298	0.037192	11.25490196	3.62962963	2.32	11.16	3.188336336	2.160698195	24	12	0.004496
10000	25	800	1.00E-04	1	5	10	5	8573	0.034292	13750	0.055	10.79245283	0.666666667	3.96	12.76	2.918931976	1.927417786	30	21	0.00464
10000	25	800	1.00E-04	1	5	10	6	7210	0.02884	12642	0.050568	8.920634921	3.84496124	3.44	11.64	3.147352674	2.056116017	23	30	0.004604
10000	25	800	1.00E-04	1	5	10	7	3796	0.015184	9499	0.037996	14.24390244	1.705627706	2.16	11	3.478443233	2.026322174	33	24	0.004536
10000	25	800	1.00E-04	1	5	10	8	6648	0.026592	12284	0.049136	9.964912281	4.952380952	3.2	12.88	3.08250909	1.920806934	25	38	0.004588
10000	25	800	1.00E-04	1	5	10	9	7983	0.031932	13678	0.054712	9.593220339	2.272251309	3.68	12.92	3.025059101	2.010981431	24	19	0.004768
10000	25	800	1.00E-04	1	5	10	10	8442	0.033768	12824	0.051296	13.53488372	2.306878307	3.28	12.16	3.10771991	2.255771615	32	19	0.004576
10000	25	800	1.00E-04	1	5	10	11	6618	0.026472	11083	0.044332	9.593220339	4.341880342	3.04	12.24	3.004095686	1.973122784	17	26	0.004624
10000	25	800	1.00E-04	1	5	10	12	8653	0.034612	13501	0.054004	9.245901639	4.434782609	3.2	11.56	3.312854362	2.249300859	31	30	0.004584
10000	25	800	1.00E-04	1	5	10	13	6817	0.027268	10918	0.043672	12.88888889	6.716049383	2.64	10.52	3.202288704	2.326626646	34	33	0.004408
10000	25	800	1.00E-04	1	5	10	14	6408	0.025632	12021	0.048084	9.245901639	2.019323671	3.36	13.88	3.430212317	1.863267992	21	28	0.004784
10000	25	800	1.00E-04	1	5	10	17	6859	0.027436	10969	0.043876	6.352941176	3.08496732	3.28	10.68	2.956158882	2.127806843	17	27	0.004556
10000	25	800	1.00E-04	1	5	10	15	8665	0.03466	13892	0.055568	6.911392405	0.822157434	3.6	13.6	3.119564701	1.978847157	26	34	0.00482
10000	25	800	1.00E-04	1	5	10	16	9393	0.037572	15743	0.062972	8.920634921	1.906976744	3.36	13	3.221781317	2.134769084	19	28	0.004596
10000	25	800	1.00E-04	1	5	10	19	5344	0.021376	9515	0.03806	13.53488372	1.34082397	3.12	11.76	3.351919114	1.929292385	31	17	0.004468
10000	25	800	1.00E-04	1	5	10	18	5232	0.020928	9468	0.037872	11.75510204	2.834355828	2.96	11.52	3.445344639	2.114878672	24	34	0.004556
10000	25	800	1.00E-04	1	5	10	20	6181	0.024724	10894	0.043576	10.36363636	1.208480565	2.96	11.96	2.864966721	2.018725071	26	29	0.004564
10000	25	800	1.00E-04	1	5	10	21	8951	0.035804	13896	0.055584	6.352941176	0.398210291	4.08	13.64	2.862901585	1.983197329	22	25	0.0047
10000	25	800	1.00E-04	1	5	10	22	7579	0.030316	11865	0.04746	9.964912281	1.34082397	3.6	11.92	2.893639049	2.067533468	23	27	0.004608
10000	25	800	1.00E-04	1	5	10	23	7288	0.029152	11273	0.045092	14.24390244	3.84496124	3.28	13.44	3.148727636	2.074544446	25	33	0.00462
10000	25	800	1.00E-04	1	5	10	24	8640	0.03456	13850	0.0554	15.02564103	1.572016461	3.04	11.72	3.347913065	2.350712788	21	27	0.00458
10000	25	800	1.00E-04	1	5	10	25	6174	0.024696	10744	0.042976	11.75510204	2.491620112	3.28	12.64	3.398393507	2.019498561	18	21	0.00456
10000	25	800	1.00E-04	1	5	10	26	4002	0.016008	8510	0.03404	8.920634921	4	2.24	11.12	3.325603946	2.039558089	28	28	0.00452
10000	25	800	1.00E-04	1	5	10	29	6997	0.027988	11247	0.044988	12.88888889	5.188118812	3.28	11.92	3.392646692	2.249125704	27	25	0.004488
10000	25	800	1.00E-04	1	5	10	27	9205	0.03682	14289	0.057156	9.593220339	3.08496732	4.56	13.4	2.87492087	2.087980599	30	26	0.004824
10000	25	800	1.00E-04	1	5	10	30	8132	0.032528	12634	0.050536	7.333333333	4.630630631	3.52	11.8	3.209091547	2.239493946	33	36	0.004608
10000	25	800	1.00E-04	1	5	10	28	8896	0.035584	13292	0.053168	11.25490196	2.272251309	3.76	12.64	3.144240542	2.071569754	33	31	0.004528
10000	25	800	1.00E-04	1	5	15	2	5345	0.02138	9631	0.038524	16.85714286	3.08496732	1.2	10.44	2.360856503	2.353790913	23	23	0.001892
10000	25	800	1.00E-04	1	5	15	1	4830	0.01932	8919	0.035676	15.02564103	0.822157434	1.36	10.28	3.430293519	2.499162875	24	21	0.001892
10000	25	800	1.00E-04	1	5	15	3	4650	0.0186	9134	0.036536	17.93939394	4.341880342	1.12	10.12	2.520481761	2.281791056	29	27	0.001872
10000	25	800	1.00E-04	1	5	15	4	3197	0.012788	7643	0.030572	15.89189189	1.682403433	0.8	10.16	2.263121961	2.317994414	21	23	0.001876
10000	25	800	1.00E-04	1	5	15	6	4043	0.016172	8526	0.034104	19.16129032	3.139072848	0.96	8.88	3.234114136	2.614745535	27	18	0.001868
10000	25	800	1.00E-04	1	5	15	7	7731	0.030924	12194	0.048776	15.89189189	3.770992366	1.36	11.4	3.454228843	2.623745476	19	15	0.00198
10000	25	800	1.00E-04	1	5	15	5	7728	0.030912	13207	0.052828	11.75510204	2.787878788	1.36	11.16	2.68737	2.344204999	18	16	0.001992
10000	25	800	1.00E-04	1	5	15	8	6965	0.02786	11840	0.04736	17.93939394	2.98089172	1.12	10.6	3.292423926	2.648137009	20	25	0.001968
10000	25	800	1.00E-04	1	5	15	9	7034	0.028136	12855	0.05142	13.53488372	3.032258065	1.6	10.92	3.58404866	2.405682075	27	21	0.00202
10000	25	800	1.00E-04	1	5	15	10	6143	0.024572	11161	0.044644	16.85714286	5.578947368	1.36	11.36	3.474738164	2.429899604	21	20	0.00198
10000	25	800	1.00E-04	1	5	15	11	5814	0.023256	10478	0.041912	17.93939394	4.530973451	1.36	10.48	3.172312802	2.314884378	26	26	0.001944
10000	25	800	1.00E-04	1	5	15	12	7436	0.029744	12140	0.04856	17.93939394	5.443298969	1.36	10.48	3.623869285	2.601966234	24	33	0.001968
10000	25	800	1.00E-04	1	5	15	13	7166	0.028664	11284	0.045136	12.29787234	1.147766323	1.76	10	3.071460964	2.590551188	19	18	0.00188
10000	25	800	1.00E-04	1	5	15	14	5432	0.021728	9971	0.039884	15.02564103	3.370629371	1.2	9.76	2.577103376	2.413769738	27	36	0.001888
10000	25	800	1.00E-04	1	5	15	15	7493	0.029972	12016	0.048064	12.88888889	3.84496124	1.36	8.92	3.321812667	2.733416371	20	25	0.0019
10000	25	800	1.00E-04	1	5	15	16	7363	0.029452	12358	0.049432	17.93939394	2.205128205	1.2	10.8	3.031307929	2.516639198	22	19	0.001964
10000	25	800	1.00E-04	1	5	15	18	5770	0.02308	11606	0.046424	19.16129032	3.770992366	1.44	10.92	2.281489997	2.158859447	25	30	0.002032
10000	25	800	1.00E-04	1	5	15	17	5483	0.021932	10046	0.040184	10.79245283	4.841121495	1.36	9.84	2.713247571	2.444714486	26	35	0.001908
10000	25	800	1.00E-04	1	5	15	19	6355	0.02542	10869	0.043476	15.89189189	4.341880342	1.36	9.84	3.613098251	2.643764131	22	23	0.001924
10000	25	800	1.00E-04	1	5	15	20	6455	0.02582	11894	0.047576	17.93939394	4.952380952	1.68	11.8	3.719343504	2.189222884	29	20	0.002008
10000	25	800	1.00E-04	1	5	15	21	5683	0.022732	12035	0.04814	17.93939394	2.93081761	1.2	10.84	2.87581193	2.356393905	25	14	0.002036
10000	25	800	1.00E-04	1	5	15	22	5043	0.020172	9229	0.036916	17.93939394	2.881987578	1.2	9.84	2.792801586	2.460849898	23	18	0.001872
10000	25	800	1.00E-04	1	5	15	24	5804	0.023216	10754	0.043016	16.85714286	1.510040161	1.36	10.24	3.501580966	2.453734666	38	21	0.001924
10000	25	800	1.00E-04	1	5	15	23	5443	0.021772	10346	0.041384	11.75510204	1.413127413	1.52	10.48	3.26171191	2.256855919	19	16	0.001936
10000	25	800	1.00E-04	1	5	15	25	4692	0.018768	9454	0.037816	16.85714286	3.496402878	0.96	10.76	2.732583281	2.198641809	31	24	0.001924
10000	25	800	1.00E-04	1	5	15	26	7996	0.031984	12783	0.051132	11.75510204	3.370629371	1.44	10.16	2.761327736	2.437270352	29	30	0.001928
10000	25	800	1.00E-04	1	5	15	27	3997	0.015988	7882	0.031528	16.85714286	2.453038674	1.04	9.68	3.002933959	2.507996262	24	25	0.001868
10000	25	800	1.00E-04	1	5	15	28	4564	0.018256	8025	0.0321	17.93939394	3.032258065	0.96	8.44	2.83646314	2.498896175	28	23	0.001792
10000	25	800	1.00E-04	1	5	15	29	3679	0.014716	9785	0.03914	20.55172414	3.62962963	1.28	11.84	3.733437637	2.107050156	24	23	0.002112
10000	25	800	1.00E-04	1	5	15	30	7250	0.029	13072	0.052288	9.593220339	2.306878307	1.76	11	2.391891903	2.208989301	22	29	0.002084
10000	25	800	1.00E-04	1	10	5	1	26423	0.105692	32772	0.131088	1.490039841	1.753303965	14.52	17.12	1.503189305	1.382000127	25	23	0.017204
10000	25	800	1.00E-04	1	10	5	2	25002	0.100008	31287	0.125148	2.272251309	0.574307305	14.96	17.76	1.431477907	1.30148503	20	22	0.017352
10000	25	800	1.00E-04	1	10	5	3	25958	0.103832	32352	0.129408	4.952380952	3.032258065	13.2	15.68	1.592641308	1.483944864	28	23	0.017036
10000	25	800	1.00E-04	1	10	5	6	26323	0.105292	32584	0.130336	1.192982456	2.415300546	15.76	18.6	1.356603759	1.224549282	22	34	0.01738
10000	25	800	1.00E-04	1	10	5	5	27927	0.111708	34392	0.137568	1.962085308	2.612716763	16.44	18.52	1.409397005	1.295029643	27	31	0.017484
10000	25	800	1.00E-04	1	10	5	4	27603	0.110412	34626	0.138504	2.048780488	1.07641196	16	18.32	1.327513563	1.213176255	33	21	0.017292
10000	25	800	1.00E-04	1	10	5	7	28570	0.11428	34964	0.139856	3.370629371	1.593360996	16.08	18.24	1.435810997	1.325652902	34	27	0.017552
10000	25	800	1.00E-04	1	10	5	8	27341	0.109364	33719	0.134876	4.165289256	1.34082397	16.12	19	1.425139113	1.30268679	17	30	0.017412
10000	25	800	1.00E-04	1	10	5	11	29778	0.119112	36339	0.145356	1.593360996	1.682403433	16.72	19.24	1.304084325	1.220675803	26	20	0.018076
10000	25	800	1.00E-04	1	10	5	12	22061	0.088244	28289	0.113156	0.398210291	0.911314985	15.2	18.08	1.402874037	1.262640938	19	23	0.01738
10000	25	800	1.00E-04	1	10	5	9	23554	0.094216	29083	0.116332	1.962085308	0.984126984	14.6	17.72	1.478996617	1.343440805	20	24	0.017392
10000	25	800	1.00E-04	1	10	5	13	26467	0.105868	32453	0.129812	1.510040161	1.34082397	15.96	18.8	1.317985685	1.213226688	19	33	0.017688
10000	25	800	1.00E-04	1	10	5	14	23143	0.092572	28883	0.115532	1.802690583	0.947040498	14.84	17.88	1.474935094	1.369380519	24	27	0.01742
10000	25	800	1.00E-04	1	10	5	15	21328	0.085312	27209	0.108836	2.306878307	5.443298969	14.44	16.72	1.429196352	1.326035937	30	42	0.0172
10000	25	800	1.00E-04	1	10	5	16	26789	0.107156	33154	0.132616	2.109452736	0.177024482	15.72	18.84	1.322609446	1.215602287	18	22	0.017468
10000	25	800	1.00E-04	1	10	5	10	25118	0.100472	31168	0.124672	3.62962963	1.323420074	15.28	17.56	1.38796286	1.291637316	30	24	0.017372
10000	25	800	1.00E-04	1	10	5	17	26191	0.104764	32785	0.13114	2.019323671	1.192982456	14.72	17.36	1.448104144	1.35245699	24	23	0.017168
10000	25	800	1.00E-04	1	10	5	18	29971	0.119884	37941	0.151764	3.139072848	0.36761488	16.48	18.72	1.434142779	1.307934769	23	22	0.017648
10000	25	800	1.00E-04	1	10	5	19	29192	0.116768	36241	0.144964	3.770992366	1.323420074	15.92	19.2	1.334271384	1.209357147	30	17	0.017724
10000	25	800	1.00E-04	1	10	5	20	29076	0.116304	36524	0.146096	2.65497076	1.376425856	15.84	18.44	1.499462236	1.364801623	28	22	0.017884
10000	25	800	1.00E-04	1	10	5	21	22111	0.088444	28555	0.11422	4	1.035830619	15.28	18.48	1.276772921	1.158881046	42	21	0.017444
10000	25	800	1.00E-04	1	10	5	23	25285	0.10114	31122	0.124488	1.272727273	0.177024482	14.2	16.68	1.52986446	1.453221397	22	25	0.017556
10000	25	800	1.00E-04	1	10	5	22	24072	0.096288	30057	0.120228	1.450980392	0.385809313	15.56	18.04	1.407442392	1.281621059	35	36	0.01704
10000	25	800	1.00E-04	1	10	5	24	26406	0.105624	32547	0.130188	2.140703518	2.019323671	15.44	18.32	1.365053889	1.244650113	21	25	0.017424
10000	25	800	1.00E-04	1	10	5	25	29411	0.117644	36809	0.147236	1.289377289	1.240143369	16.04	18.92	1.40344159	1.279380964	23	22	0.017772
10000	25	800	1.00E-04	1	10	5	26	25844	0.103376	32582	0.130328	0.177024482	0.843657817	15.44	18.16	1.357472731	1.215165226	24	22	0.017528
10000	25	800	1.00E-04	1	10	5	28	30039	0.120156	37017	0.148068	4.630630631	1.470355731	15.88	18.28	1.4756211	1.367396846	33	28	0.017688
10000	25	800	1.00E-04	1	10	5	29	23784	0.095136	30401	0.121604	1.729257642	1.022653722	14.96	17.92	1.460217275	1.304351028	27	34	0.017492
10000	25	800	1.00E-04	1	10	5	27	22814	0.091256	28718	0.114872	1.224199288	0.278118609	15.12	17.68	1.37305131	1.253514658	25	30	0.017408
10000	25	800	1.00E-04	1	10	5	30	24001	0.096004	29643	0.118572	2.93081761	3.770992366	15.12	17.4	1.496133965	1.377715284	18	20	0.017464
10000	25	800	1.00E-04	1	10	10	1	11315	0.04526	19362	0.077448	3.562043796	1.177700348	8	14.04	2.145989908	1.610240839	24	19	0.004424
10000	25	800	1.00E-04	1	10	10	2	11889	0.047556	19551	0.078204	6.02247191	4.841121495	8.32	14.76	1.999117371	1.505221908	22	28	0.004436
10000	25	800	1.00E-04	1	10	10	3	11893	0.047572	19382	0.077528	4.733944954	3.770992366	7.68	13.4	2.367477479	1.67900511	21	37	0.004372
10000	25	800	1.00E-04	1	10	10	4	15730	0.06292	25425	0.1017	6.716049383	2.491620112	9.92	15.92	1.970481459	1.510917512	28	25	0.004752
10000	25	800	1.00E-04	1	10	10	5	14359	0.057436	23694	0.094776	3.194630872	0.666666667	9.8	15.88	1.898878971	1.475923105	24	19	0.00464
10000	25	800	1.00E-04	1	10	10	6	16927	0.067708	26585	0.10634	0.822157434	2.048780488	10.72	15.36	1.922088618	1.614585078	24	17	0.004704
10000	25	800	1.00E-04	1	10	10	7	12428	0.049712	19818	0.079272	6.352941176	2.342245989	7.32	12.68	2.265827348	1.847782053	18	20	0.004316
10000	25	800	1.00E-04	1	10	10	8	12583	0.050332	21935	0.08774	4.165289256	1.272727273	8.92	14.72	1.990276082	1.579477768	17	30	0.004476
10000	25	800	1.00E-04	1	10	10	9	12937	0.051748	21606	0.086424	3.770992366	2.531073446	9.16	14.68	1.893470518	1.565907381	20	27	0.004548
10000	25	800	1.00E-04	1	10	10	10	15709	0.062836	24044	0.096176	5.720430108	3.25170068	9.8	15.12	1.915398234	1.472882901	22	15	0.00454
10000	25	800	1.00E-04	1	10	10	11	16579	0.066316	27172	0.108688	4.341880342	0.385809313	10	16.24	1.907168941	1.498506025	22	26	0.004728
10000	25	800	1.00E-04	1	10	10	12	13609	0.054436	22596	0.090384	3.921259843	3.370629371	8.6	15.16	2.090664543	1.59760653	28	30	0.004532
10000	25	800	1.00E-04	1	10	10	13	12469	0.049876	21448	0.085792	3.562043796	4.952380952	8.56	14.76	2.107233977	1.590425164	24	32	0.004444
10000	25	800	1.00E-04	1	10	10	14	18491	0.073964	27787	0.111148	3.84496124	1.802690583	9.36	15.88	2.226504765	1.788438882	23	25	0.00456
10000	25	800	1.00E-04	1	10	10	16	13744	0.054976	22559	0.090236	6.02247191	2.306878307	8.8	14.6	2.06241001	1.730181647	28	18	0.004628
10000	25	800	1.00E-04	1	10	10	15	9952	0.039808	18195	0.07278	6.02247191	0	7.68	14.48	2.174175161	1.574104709	22	24	0.004404
10000	25	800	1.00E-04	1	10	10	17	18123	0.072492	28971	0.115884	3.562043796	1.118644068	10.52	17.12	1.928938043	1.481657671	22	29	0.004844
10000	25	800	1.00E-04	1	10	10	19	13748	0.054992	22697	0.090788	7.116883117	3.194630872	9.24	15.72	1.991263411	1.583865622	19	30	0.0046
10000	25	800	1.00E-04	1	10	10	20	11017	0.044068	19824	0.079296	7.333333333	2.140703518	7.92	14.08	2.039795036	1.532728373	35	28	0.00448
10000	25	800	1.00E-04	1	10	10	24	12113	0.048452	20458	0.081832	6.716049383	1.240143369	8.12	14.08	2.22287827	1.635736688	29	19	0.004428
10000	25	800	1.00E-04	1	10	10	21	13769	0.055076	22505	0.09002	3.62962963	1.413127413	8.4	14.96	2.089426621	1.581703632	22	20	0.004572
10000	25	800	1.00E-04	1	10	10	22	17531	0.070124	26223	0.104892	2.140703518	0.17260788	9.88	16.24	2.06035352	1.595289789	24	13	0.0047
10000	25	800	1.00E-04	1	10	10	23	13368	0.053472	21804	0.087216	4.630630631	4.630630631	8.64	14.84	2.249422572	1.788381285	27	28	0.00454
10000	25	800	1.00E-04	1	10	10	25	16691	0.066764	28170	0.11268	1.962085308	2.378378378	10.72	17.16	1.880671612	1.477370343	22	24	0.004788
10000	25	800	1.00E-04	1	10	10	18	14497	0.057988	24228	0.096912	4.341880342	1.147766323	7.88	14.56	2.347782861	1.760191552	24	28	0.004436
10000	25	800	1.00E-04	1	10	10	26	16263	0.065052	26553	0.106212	4.165289256	0.832844575	8.08	14.96	2.165415152	1.650230019	21	25	0.004564
10000	25	800	1.00E-04	1	10	10	29	14122	0.056488	22673	0.090692	1.802690583	4.081300813	8.88	14.2	1.976706755	1.621560878	19	27	0.004384
10000	25	800	1.00E-04	1	10	10	27	16519	0.066076	25769	0.103076	5.067961165	1.880184332	10.28	15.4	1.882267747	1.521223611	26	17	0.004512
10000	25	800	1.00E-04	1	10	10	30	12695	0.05078	20140	0.08056	5.720430108	0.702997275	9.76	15.08	1.93524797	1.484185971	25	35	0.00458
10000	25	800	1.00E-04	1	10	10	28	12753	0.051012	22560	0.09024	5.443298969	1.802690583	7.84	15.08	2.232778589	1.583349563	18	20	0.004512
10000	25	800	1.00E-04	1	10	15	3	14207	0.056828	24546	0.098184	10.36363636	2.342245989	3.52	11.08	2.799799657	1.912839412	20	30	0.001848
10000	25	800	1.00E-04	1	10	15	1	19525	0.0781	32085	0.12834	6.911392405	2.140703518	4.24	13.04	2.745619394	1.756253988	22	32	0.001936
10000	25	800	1.00E-04	1	10	15	2	14358	0.057432	25396	0.101584	10.36363636	1.022653722	3.36	12.12	3.141095759	2.006697469	27	30	0.00184
10000	25	800	1.00E-04	1	10	15	4	22917	0.091668	36142	0.144568	8.057971014	4.25210084	4.08	12.88	2.883010301	2.105453346	22	22	0.001976
10000	25	800	1.00E-04	1	10	15	6	19446	0.077784	31547	0.126188	9.245901639	4.434782609	3.92	11.6	2.613601099	1.930039841	23	31	0.001912
10000	25	800	1.00E-04	1	10	15	5	19939	0.079756	32295	0.12918	5.067961165	1.035830619	4.88	13.76	2.62908423	1.936168452	17	20	0.001996
10000	25	800	1.00E-04	1	10	15	7	20438	0.081752	35486	0.141944	5.868131868	2.048780488	5.28	15.28	2.735351761	1.942524852	20	23	0.002068
10000	25	800	1.00E-04	1	10	15	8	15283	0.061132	25081	0.100324	4.165289256	0.17260788	4	11.6	3.048795914	1.996984496	27	31	0.001844
10000	25	800	1.00E-04	1	10	15	9	15570	0.06228	26564	0.106256	11.25490196	3.139072848	3.84	12.36	3.132240176	1.856398829	24	27	0.001856
10000	25	800	1.00E-04	1	10	15	10	18010	0.07204	30146	0.120584	4.841121495	2.415300546	5.12	13.92	2.718630187	1.67073003	24	26	0.001984
10000	25	800	1.00E-04	1	10	15	12	19324	0.077296	31186	0.124744	8.057971014	1.705627706	4.56	12.08	2.80541755	2.053496117	22	22	0.001904
10000	25	800	1.00E-04	1	10	15	13	22905	0.09162	34540	0.13816	9.245901639	2.415300546	5.96	13.6	2.489489267	1.876384811	33	17	0.001972
10000	25	800	1.00E-04	1	10	15	14	17358	0.069432	28058	0.112232	4.530973451	0.843657817	4.16	12.56	2.79876127	1.931243086	16	20	0.001828
10000	25	800	1.00E-04	1	10	15	16	18444	0.073776	31342	0.125368	4.733944954	2.342245989	4.72	13.48	2.523970359	1.81181374	22	24	0.002
10000	25	800	1.00E-04	1	10	15	15	16597	0.066388	27013	0.108052	11.75510204	4.733944954	3.12	11.6	3.245878442	2.061044543	28	19	0.001828
10000	25	800	1.00E-04	1	10	15	11	24331	0.097324	35199	0.140796	5.313131313	1.147766323	5.68	13.12	2.338592342	1.709816947	28	24	0.001952
10000	25	800	1.00E-04	1	10	15	17	13740	0.05496	25411	0.101644	11.75510204	3.496402878	3.68	11.88	3.231178992	1.999814891	19	25	0.001856
10000	25	800	1.00E-04	1	10	15	18	18360	0.07344	29481	0.117924	6.352941176	2.531073446	3.84	12.16	2.827819005	2.064395424	32	15	0.001864
10000	25	800	1.00E-04	1	10	15	19	25328	0.101312	41957	0.167828	7.116883117	2.74251497	6.32	15.56	2.487464237	1.756052977	30	25	0.0022
10000	25	800	1.00E-04	1	10	15	21	16774	0.067096	26916	0.107664	6.911392405	3.032258065	4.48	13.08	2.820765366	1.810662356	21	30	0.001888
10000	25	800	1.00E-04	1	10	15	20	22162	0.088648	34928	0.139712	8.328358209	2.787878788	5.2	14.16	2.582530434	1.781086148	23	17	0.002012
10000	25	800	1.00E-04	1	10	15	22	10805	0.04322	22646	0.090584	13.53488372	4.630630631	3.28	12	3.144470479	1.955895213	28	31	0.001848
10000	25	800	1.00E-04	1	10	15	23	15765	0.06306	25821	0.103284	4.25210084	3.84496124	4.32	12.76	3.012829825	1.976883226	23	17	0.001876
10000	25	800	1.00E-04	1	10	15	24	21199	0.084796	32873	0.131492	11.75510204	1.753303965	4.88	12.4	2.473719971	1.856908062	34	28	0.00194
10000	25	800	1.00E-04	1	10	15	25	25674	0.102696	36234	0.144936	6.716049383	2.98089172	5.4	12.96	2.48198114	1.839782238	25	17	0.001956
10000	25	800	1.00E-04	1	10	15	26	19307	0.077228	31890	0.12756	8.057971014	0.513317191	4.44	13.48	2.707207789	1.971916597	33	23	0.002
10000	25	800	1.00E-04	1	10	15	28	23034	0.092136	35960	0.14384	6.02247191	1.990430622	5.6	14.16	2.620949104	1.83896261	18	20	0.002016
10000	25	800	1.00E-04	1	10	15	27	19146	0.076584	29536	0.118144	8.615384615	2.453038674	4.88	12.72	2.593594703	1.823833237	29	30	0.001888
10000	25	800	1.00E-04	1	10	15	29	14782	0.059128	26302	0.105208	11.25490196	1.880184332	4.16	13.24	2.869435036	1.760786211	30	22	0.001916
10000	25	800	1.00E-04	1	10	15	30	15147	0.060588	26896	0.107584	8.057971014	2.98089172	4.16	13.48	2.766667764	1.826138748	21	34	0.001896
10000	25	800	1.00E-04	1	15	5	3	54622	0.218488	63238	0.252952	0.984126984	0.267748479	19.92	21.16	1.011612852	0.970507299	29	25	0.017536
10000	25	800	1.00E-04	1	15	5	1	59538	0.238152	67811	0.271244	0.854599407	0.083188908	17.92	19.44	1.244456758	1.195409775	30	13	0.017368
10000	25	800	1.00E-04	1	15	5	4	58229	0.232916	67490	0.26996	1.659574468	0.498800959	19.52	21.4	1.151702539	1.072542476	23	25	0.017628
10000	25	800	1.00E-04	1	15	5	5	60162	0.240648	70222	0.280888	2.834355828	2.140703518	18.96	20.48	1.158058475	1.092386927	21	29	0.01754
10000	25	800	1.00E-04	1	15	5	2	57118	0.228472	66552	0.266208	3.25170068	0	19.52	21.24	1.162879814	1.093501592	33	24	0.01746
10000	25	800	1.00E-04	1	15	5	6	68155	0.27262	77804	0.311216	0.083188908	1.510040161	18.68	19.96	1.214450767	1.162150073	25	25	0.017548
10000	25	800	1.00E-04	1	15	5	7	54689	0.218756	63273	0.253092	1.572016461	0.513317191	18.8	20.28	1.208115395	1.133704801	22	33	0.017508
10000	25	800	1.00E-04	1	15	5	8	53648	0.214592	62296	0.249184	1.022653722	0.520681265	17.64	19.04	1.290280173	1.228051169	23	27	0.017032
10000	25	800	1.00E-04	1	15	5	9	58256	0.233024	67786	0.271144	1.240143369	1.510040161	19.84	21.56	1.042708627	0.989344471	26	26	0.017756
10000	25	800	1.00E-04	1	15	5	10	58788	0.235152	67876	0.271504	2.415300546	0.574307305	19.6	20.96	1.141000017	1.086225556	26	22	0.01752
10000	25	800	1.00E-04	1	15	5	11	57624	0.230496	66356	0.265424	2.272251309	1.104377104	20.28	21.4	1.139922966	1.071262991	26	25	0.017868
10000	25	800	1.00E-04	1	15	5	12	56409	0.225636	65225	0.2609	0.574307305	0	17.88	19.56	1.161290276	1.108834022	17	22	0.017684
10000	25	800	1.00E-04	1	15	5	13	52054	0.208216	60769	0.243076	0.843657817	2.787878788	19.04	20.2	1.06883519	1.006121909	24	24	0.017644
10000	25	800	1.00E-04	1	15	5	14	54308	0.217232	62658	0.250632	0.93498452	0.996805112	18.88	20.96	1.144816906	1.064854626	24	28	0.017392
10000	25	800	1.00E-04	1	15	5	15	55793	0.223172	65119	0.260476	0.470588235	0.770538244	19.08	20.48	1.090633281	1.043971482	26	28	0.017656
10000	25	800	1.00E-04	1	15	5	16	59610	0.23844	68517	0.274068	2.140703518	0.267748479	17.32	19.6	1.270960886	1.218401443	26	28	0.017612
10000	25	800	1.00E-04	1	15	5	17	51414	0.205656	60201	0.240804	2.272251309	1.25631769	18.56	19.76	1.221827391	1.152924903	27	26	0.017416
10000	25	800	1.00E-04	1	15	5	18	55737	0.222948	63930	0.25572	0.684636119	0.498800959	18.04	19.76	1.311076239	1.237326706	22	36	0.01704
10000	25	800	1.00E-04	1	15	5	19	59538	0.238152	68254	0.273016	1.009646302	0.513317191	19.52	20.92	1.078024705	1.009654029	32	29	0.01758
10000	25	800	1.00E-04	1	15	5	22	61904	0.247616	71248	0.284992	2.306878307	1.729257642	19.8	21.2	1.057776763	1.003709897	27	18	0.017784
10000	25	800	1.00E-04	1	15	5	20	55048	0.220192	63973	0.255892	1.659574468	0.470588235	19.24	20.72	1.078009112	1.001513966	24	20	0.017596
10000	25	800	1.00E-04	1	15	5	23	56361	0.225444	65404	0.261616	0	0.675603217	19	20.36	1.073908605	1.018952106	24	23	0.017668
10000	25	800	1.00E-04	1	15	5	24	54897	0.219588	63736	0.254944	3.08496732	0.083188908	18.64	20.2	1.099530111	1.038255433	23	27	0.017712
10000	25	800	1.00E-04	1	15	5	25	53362	0.213448	62400	0.2496	0.513317191	0.498800959	19.44	20.88	1.072297013	1.005279688	18	26	0.017392
10000	25	800	1.00E-04	1	15	5	26	55070	0.22028	63351	0.253404	1.104377104	0.520681265	18.84	20.52	1.171734599	1.105906442	27	23	0.017616
10000	25	800	1.00E-04	1	15	5	27	52724	0.210896	61543	0.246172	1.147766323	0.177024482	18.92	20.48	1.2415508	1.16315021	22	21	0.01766
10000	25	800	1.00E-04	1	15	5	21	59041	0.236164	68251	0.273004	0.770538244	0.513317191	19.64	21.12	1.11930292	1.053465522	29	22	0.01746
10000	25	800	1.00E-04	1	15	5	29	57466	0.229864	66605	0.26642	2.787878788	1.104377104	19.84	21.48	1.177498456	1.10745089	20	31	0.017992
10000	25	800	1.00E-04	1	15	5	28	54864	0.219456	63763	0.255052	2.415300546	1.802690583	18.96	20.36	1.282567549	1.186838915	29	30	0.017588
10000	25	800	1.00E-04	1	15	5	30	56018	0.224072	65665	0.26266	0.278118609	0.385809313	18.04	20.36	1.167845244	1.1056564	21	14	0.017624
10000	25	800	1.00E-04	1	15	10	1	51645	0.20658	70521	0.282084	1.753303965	0	14.8	18.84	1.506950695	1.334867447	25	31	0.004612
10000	25	800	1.00E-04	1	15	10	2	43508	0.174032	60214	0.240856	1.240143369	0.385809313	11.88	16.76	1.906432192	1.635133997	34	18	0.004412
10000	25	800	1.00E-04	1	15	10	3	40509	0.162036	57260	0.22904	2.238341969	3.194630872	13	17.48	1.70045931	1.473645129	30	31	0.004456
10000	25	800	1.00E-04	1	15	10	5	46345	0.18538	64597	0.258388	4.165289256	0.574307305	13.52	16.96	1.55228631	1.369513644	27	21	0.004528
10000	25	800	1.00E-04	1	15	10	4	41763	0.167052	59570	0.23828	6.352941176	1.147766323	13.68	17.52	1.473175506	1.27489365	38	33	0.00448
10000	25	800	1.00E-04	1	15	10	6	47289	0.189156	63668	0.254672	3.770992366	0.947040498	13.2	17.36	1.556139349	1.355762256	25	22	0.00458
10000	25	800	1.00E-04	1	15	10	8	39146	0.156584	56074	0.224296	3.562043796	2.531073446	11.8	15.88	1.585712768	1.416365213	25	30	0.00438
10000	25	800	1.00E-04	1	15	10	9	43164	0.172656	61191	0.244764	2.881987578	1.705627706	13	17.12	1.565412735	1.42312165	21	25	0.00444
10000	25	800	1.00E-04	1	15	10	10	50796	0.203184	67408	0.269632	3.432624113	0.520681265	13.52	17.12	1.607507031	1.406673388	32	15	0.004564
10000	25	800	1.00E-04	1	15	10	11	44596	0.178384	61258	0.245032	1.777777778	1.9342723	13.24	17.68	1.498616352	1.302554919	18	24	0.004596
10000	25	800	1.00E-04	1	15	10	7	46322	0.185288	64311	0.257244	4.841121495	0.959247649	13.16	17.64	1.559083875	1.332125085	30	27	0.004596
10000	25	800	1.00E-04	1	15	10	12	42153	0.168612	59389	0.237556	7.333333333	1.162629758	13.56	16.88	1.539159178	1.344573423	27	30	0.004548
10000	25	800	1.00E-04	1	15	10	14	47752	0.191008	67611	0.270444	4.630630631	0.391982183	14.52	18.44	1.383565869	1.227928687	30	31	0.004724
10000	25	800	1.00E-04	1	15	10	15	53594	0.214376	73192	0.292768	2.881987578	0.083188908	12.72	17.52	1.707761165	1.480814286	20	19	0.00462
10000	25	800	1.00E-04	1	15	10	16	48606	0.194424	66758	0.267032	1.035830619	0.083188908	13.12	17.08	1.636594487	1.470965259	21	29	0.004624
10000	25	800	1.00E-04	1	15	10	17	38779	0.155116	56261	0.225044	3.496402878	0.398210291	13.76	18.12	1.519546019	1.305819583	25	18	0.004496
10000	25	800	1.00E-04	1	15	10	18	47485	0.18994	64389	0.257556	3.69924812	2.205128205	13.68	16.96	1.515291544	1.338376909	16	23	0.004508
10000	25	800	1.00E-04	1	15	10	13	44737	0.178948	62608	0.250432	1.510040161	3.25170068	13.44	17.24	1.588801774	1.405038079	27	22	0.004508
10000	25	800	1.00E-04	1	15	10	19	53590	0.21436	72352	0.289408	3.770992366	1.022653722	16.8	19.8	1.3735795	1.246566502	25	21	0.004992
10000	25	800	1.00E-04	1	15	10	20	45032	0.180128	61120	0.24448	2.571428571	1.777777778	12.8	16.48	1.599232043	1.381273851	25	26	0.004464
10000	25	800	1.00E-04	1	15	10	21	50730	0.20292	69231	0.276924	5.868131868	3.139072848	14.96	17.72	1.408235297	1.279662439	27	23	0.00472
10000	25	800	1.00E-04	1	15	10	22	51734	0.206936	68351	0.273404	4.630630631	3.370629371	13.64	16.92	1.598386721	1.425795944	28	22	0.004664
10000	25	800	1.00E-04	1	15	10	24	47422	0.189688	64875	0.2595	3.370629371	0.083188908	13.4	16.4	1.549213646	1.361749692	24	29	0.004632
10000	25	800	1.00E-04	1	15	10	23	50472	0.201888	68515	0.27406	2.881987578	0.391982183	13.84	18.44	1.46257066	1.318025542	21	19	0.004716
10000	25	800	1.00E-04	1	15	10	25	51724	0.206896	68812	0.275248	2.109452736	2.834355828	14.16	18.16	1.532568378	1.342900643	32	20	0.004624
10000	25	800	1.00E-04	1	15	10	26	42287	0.169148	57684	0.230736	0.17260788	0.959247649	13.48	17.28	1.470532635	1.277326854	20	21	0.00444
10000	25	800	1.00E-04	1	15	10	28	43728	0.174912	60735	0.24294	2.74251497	2.172588832	12.72	16.64	1.655796509	1.41390543	21	30	0.004396
10000	25	800	1.00E-04	1	15	10	27	52390	0.20956	71061	0.284244	2.612716763	0.470588235	15.04	19	1.506889727	1.312263412	20	30	0.004796
10000	25	800	1.00E-04	1	15	10	29	47221	0.188884	64321	0.257284	5.188118812	2.109452736	12.92	17.32	1.685372875	1.446378209	29	35	0.004516
10000	25	800	1.00E-04	1	15	10	30	42534	0.170136	58553	0.234212	4.530973451	0.843657817	13	17.04	1.584898194	1.393480229	28	22	0.00458
10000	25	800	1.00E-04	1	15	15	2	28947	0.115788	45688	0.182752	3.139072848	0.899696049	8.92	15.96	2.165366348	1.594011885	27	19	0.00198
10000	25	800	1.00E-04	1	15	15	1	23918	0.095672	39837	0.159348	1.593360996	0.391982183	8.2	15.08	2.272006983	1.553507972	25	23	0.00192
10000	25	800	1.00E-04	1	15	15	3	26009	0.104036	41285	0.16514	4.25210084	2.415300546	8.36	14.44	2.078005372	1.67974444	33	33	0.00194
10000	25	800	1.00E-04	1	15	15	5	26776	0.107104	43327	0.173308	4.081300813	0.770538244	9.36	16.24	2.02298924	1.551224969	20	26	0.001952
10000	25	800	1.00E-04	1	15	15	6	28211	0.112844	49605	0.19842	3.770992366	0.267748479	9.16	15.96	1.921322423	1.494833887	35	17	0.00202
10000	25	800	1.00E-04	1	15	15	4	22630	0.09052	40289	0.161156	6.716049383	2.881987578	8	15.04	2.168143856	1.474196898	21	27	0.001904
10000	25	800	1.00E-04	1	15	15	7	20495	0.08198	35327	0.141308	2.109452736	1.705627706	7.52	13.64	2.204562892	1.609402645	26	19	0.001856
10000	25	800	1.00E-04	1	15	15	8	28514	0.114056	45727	0.182908	4.630630631	3.194630872	9.04	15.92	2.038237392	1.609862569	30	28	0.002
10000	25	800	1.00E-04	1	15	15	9	21444	0.085776	36845	0.14738	5.443298969	3.370629371	8.24	14.6	2.047609111	1.543042839	20	19	0.001868
10000	25	800	1.00E-04	1	15	15	10	21251	0.085004	37318	0.149272	4.530973451	2.238341969	7.52	14.6	2.149576039	1.601308333	30	24	0.001856
10000	25	800	1.00E-04	1	15	15	11	27798	0.111192	43960	0.17584	3.770992366	3.310344828	8.44	15.36	2.101026977	1.55415602	32	31	0.00194
10000	25	800	1.00E-04	1	15	15	12	29298	0.117192	44422	0.177688	4.25210084	1.009646302	7.84	14.2	2.172143838	1.71794921	17	26	0.001944
10000	25	800	1.00E-04	1	15	15	13	28062	0.112248	43389	0.173556	6.183908046	0.947040498	8.2	14.08	2.183277444	1.71601159	31	25	0.001936
10000	25	800	1.00E-04	1	15	15	15	27323	0.109292	43340	0.17336	4.952380952	1.572016461	8.08	14.76	2.330124176	1.768216008	26	20	0.001976
10000	25	800	1.00E-04	1	15	15	14	21727	0.086908	38451	0.153804	6.183908046	2.238341969	8	14.84	2.281615296	1.634743971	25	20	0.001896
10000	25	800	1.00E-04	1	15	15	17	26688	0.106752	42796	0.171184	7.561643836	3.69924812	8.48	15.28	2.064362026	1.588761986	33	21	0.001948
10000	25	800	1.00E-04	1	15	15	16	23930	0.09572	39626	0.158504	6.716049383	0.398210291	7.92	15.2	2.224198918	1.562419021	30	21	0.001916
10000	25	800	1.00E-04	1	15	15	18	27271	0.109084	41773	0.167092	4	1.25631769	9.36	15.96	2.038581758	1.594220136	17	22	0.001972
10000	25	800	1.00E-04	1	15	15	19	23758	0.095032	39683	0.158732	5.443298969	0.385809313	8.76	15.56	2.006456828	1.467221022	33	20	0.001908
10000	25	800	1.00E-04	1	15	15	20	26031	0.104124	41190	0.16476	2.272251309	4.434782609	7.76	14.8	2.227574686	1.650314828	26	30	0.001908
10000	25	800	1.00E-04	1	15	15	21	22622	0.090488	36528	0.146112	6.530120482	2.238341969	7.44	15.04	2.199266269	1.51043981	21	22	0.001856
10000	25	800	1.00E-04	1	15	15	23	24172	0.096688	39453	0.157812	4.434782609	0.984126984	9.24	15.64	2.136896456	1.600303611	24	16	0.00194
10000	25	800	1.00E-04	1	15	15	24	20263	0.081052	36537	0.146148	4.733944954	4.081300813	6.32	14.16	2.467295002	1.694656432	15	33	0.001816
10000	25	800	1.00E-04	1	15	15	22	29121	0.116484	44191	0.176764	5.188118812	0.822157434	8.96	15.64	1.890825207	1.442499628	18	27	0.001984
10000	25	800	1.00E-04	1	15	15	26	21476	0.085904	34265	0.13706	4.733944954	2.74251497	7.2	13.64	2.322850786	1.715575522	24	23	0.001804
10000	25	800	1.00E-04	1	15	15	25	28441	0.113764	45515	0.18206	4.165289256	0.083188908	9.16	15.76	2.047830123	1.611424408	35	28	0.00198
10000	25	800	1.00E-04	1	15	15	28	27125	0.1085	40466	0.161864	6.911392405	2.571428571	8.04	14.08	2.130198058	1.652166556	31	26	0.001896
10000	25	800	1.00E-04	1	15	15	27	21154	0.084616	36230	0.14492	0.702997275	1.615062762	7.92	14.8	2.300705812	1.685236122	22	24	0.001904
10000	25	800	1.00E-04	1	15	15	29	28396	0.113584	46537	0.186148	3.432624113	1.705627706	8.84	15.48	2.069770504	1.631900983	16	22	0.002052
10000	25	800	1.00E-04	1	15	15	30	24532	0.098128	39383	0.157532	5.868131868	1.022653722	8.2	14.36	2.194740132	1.619924426	30	22	0.001904
